# Supplementary material for: Propane wet reforming over PtSn nanoparticles on γ-Al2O3 for acetone synthesis
Source: Nat Commun. 2024 Sep 30;15:8470. doi: 10.1038/s41467-024-52702-x (PMC11443076; doi:10.1038/s41467-024-52702-x)
Supplement: Supplementary file 3 — Source Data [file 41467_2024_52702_MOESM3_ESM.xlsx]

## Sheet: Figure 2d
Photon energy	Pt foil	PtO2	Pt/γ-Al2O3	PtSn/γ-Al2O3	Photon energy	operando PtSn/γ-Al2O3
11538.8	0.01971	0.02117	0.02937	0.0266	11537.9	0.01252
11542.7	0.02674	0.02861	0.03286	0.03647	11542.9	0.02217
11544.6	0.0316	0.03457	0.03945	0.0431	11547.8	0.03709
11546.7	0.03846	0.04096	0.04772	0.0509	11548.1	0.03853
11548.8	0.04765	0.05031	0.05896	0.06074	11548.4	0.04013
11550.7	0.0598	0.06121	0.06964	0.07397	11548.7	0.04154
11552.4	0.07507	0.07386	0.08382	0.09211	11549	0.04254
11553.8	0.09039	0.0877	0.10136	0.10352	11549.3	0.04388
11554.2	0.09561	0.09282	0.10753	0.11339	11549.6	0.04525
11554.8	0.10514	0.10081	0.11863	0.12511	11549.9	0.04698
11555.5	0.11902	0.11103	0.13227	0.13866	11550.2	0.04861
11556.2	0.13567	0.12189	0.14666	0.15461	11550.2	0.04872
11556.8	0.15441	0.13361	0.164	0.17388	11550.8	0.05178
11557.5	0.1761	0.14899	0.18636	0.19709	11550.8	0.05182
11558.2	0.20399	0.16772	0.21813	0.22584	11551.4	0.05543
11558.8	0.23699	0.18761	0.25388	0.26079	11551.7	0.05775
11559.5	0.28302	0.2134	0.30414	0.30469	11552	0.06002
11560.3	0.34425	0.25011	0.36834	0.3602	11552.3	0.06291
11560.9	0.40469	0.28575	0.42516	0.42647	11552.6	0.0656
11561.6	0.49639	0.33458	0.51089	0.51588	11552.9	0.06841
11562.3	0.59712	0.39079	0.60608	0.62518	11553.2	0.07156
11563	0.73828	0.47763	0.73979	0.74629	11553.5	0.07455
11563.7	0.86494	0.58206	0.87596	0.88121	11553.8	0.07798
11564.3	1.00095	0.71221	1.03149	1.00472	11554.1	0.08237
11565.1	1.11901	0.91059	1.21464	1.11029	11554.4	0.08625
11565.7	1.17187	1.10497	1.33238	1.17788	11554.6	0.09005
11566.4	1.19706	1.35304	1.39588	1.21241	11555	0.09458
11567.1	1.19214	1.66607	1.4116	1.21924	11555.2	0.09945
11567.8	1.16919	1.91879	1.38888	1.20782	11555.5	0.10457
11568.4	1.13712	2.097	1.34195	1.18655	11555.8	0.10988
11569	1.10529	2.16409	1.27901	1.16059	11556.1	0.11665
11569.8	1.07647	2.09272	1.20502	1.13674	11556.4	0.12412
11570.5	1.05153	1.87263	1.13571	1.11284	11556.7	0.13125
11571.2	1.0307	1.64046	1.07895	1.09033	11557	0.13897
11572	1.0104	1.40133	1.03496	1.0697	11557.3	0.14742
11572.7	0.99374	1.21972	1.00569	1.05159	11557.6	0.15729
11573.3	0.98208	1.0786	0.98486	1.03651	11557.9	0.16719
11574	0.97334	0.97052	0.96867	1.02488	11558.2	0.17828
11574.7	0.96749	0.89002	0.95438	1.01673	11558.5	0.1908
11575.4	0.96599	0.83663	0.94358	1.01193	11558.8	0.20357
11576.2	0.96878	0.79873	0.93582	1.0103	11559.1	0.21829
11576.8	0.97368	0.77821	0.93278	1.01085	11559.4	0.23467
11577.5	0.98052	0.76802	0.93226	1.01265	11559.7	0.25365
11578.2	0.9882	0.76395	0.93384	1.01475	11560	0.27519
11578.9	0.99493	0.76387	0.93652	1.01601	11560.3	0.29861
11579.6	0.99878	0.76582	0.93904	1.01565	11560.6	0.3275
11580.3	0.99888	0.76938	0.94122	1.01345	11560.9	0.35672
11581	0.99516	0.77459	0.94269	1.00967	11561.2	0.38986
11581.7	0.98783	0.78235	0.94388	1.00481	11561.5	0.42722
11582.4	0.9779	0.78945	0.94453	0.99972	11561.8	0.4695
11583.2	0.96904	0.79741	0.94409	0.99535	11562	0.51274
11583.9	0.96159	0.80273	0.94353	0.99226	11562.4	0.56503
11584.5	0.9563	0.80675	0.94342	0.99068	11562.6	0.61972
11585.2	0.95302	0.81028	0.94383	0.99082	11563.2	0.73806
11586.1	0.95234	0.81672	0.94531	0.99271	11563.5	0.80323
11586.7	0.95348	0.82307	0.94695	0.99577	11563.8	0.86754
11587.4	0.95631	0.83095	0.94923	1	11564.1	0.92661
11588.2	0.96121	0.8404	0.95283	1.00517	11564.4	0.98617
11588.9	0.96862	0.85022	0.95736	1.01094	11564.7	1.03933
11589.6	0.97914	0.86289	0.96329	1.01679	11565	1.08206
11590.3	0.98981	0.8728	0.96848	1.02252	11565.3	1.11899
11590.9	1.00294	0.88181	0.97358	1.0275	11565.6	1.14824
11591.7	1.01897	0.88992	0.97866	1.03154	11565.9	1.16782
11592.4	1.03266	0.89768	0.98125	1.03413	11566.2	1.18093
11593.1	1.04141	0.90469	0.98383	1.03509	11566.5	1.18719
11593.8	1.04654	0.90978	0.98642	1.03437	11566.8	1.18892
11594.5	1.0481	0.91495	0.98901	1.03219	11567.1	1.18733
11595.3	1.04469	0.91918	0.99183	1.02883	11567.4	1.18229
11596.1	1.03808	0.92537	0.99465	1.02467	11567.7	1.17468
11596.7	1.03103	0.92945	0.997	1.02027	11568	1.16528
11597.4	1.02219	0.93553	0.99958	1.01582	11568.3	1.15527
11598.2	1.01327	0.94157	1.00217	1.01194	11568.6	1.14489
11598.8	1.00635	0.94795	1.00452	1.00849	11568.9	1.13386
11599.6	0.9997	0.95677	1.00683	1.00585	11569.2	1.12274
11600.2	0.99524	0.96398	1.00795	1.00392	11569.5	1.11222
					11569.8	1.10134
					11570.1	1.09178
					11570.4	1.08222
					11570.7	1.07349
					11571	1.06478
					11571.3	1.0562
					11571.6	1.04882
					11571.9	1.0424
					11572.2	1.03615
					11572.5	1.0307
					11572.8	1.02532
					11573	1.02024
					11573.4	1.01502
					11573.7	1.01068
					11574	1.00674
					11574.2	1.0032
					11574.5	1.00015
					11574.9	0.99794
					11575.1	0.99584
					11575.4	0.99366
					11575.7	0.99178
					11576	0.99125
					11576.3	0.99069
					11576.6	0.98887
					11576.9	0.98798
					11577.2	0.98814
					11577.5	0.98808
					11577.8	0.98745
					11578.1	0.98783
					11578.4	0.98771
					11578.7	0.98804
					11579	0.98818
					11579.3	0.98794
					11579.6	0.98741
					11579.9	0.98811
					11580.2	0.98796
					11580.5	0.98769
					11580.8	0.98699
					11581.1	0.98619
					11581.4	0.9854
					11581.7	0.98458
					11582	0.98411
					11582.3	0.98379
					11582.6	0.98312
					11582.9	0.98261
					11583.2	0.98281
					11583.5	0.98287
					11583.8	0.98247
					11584.1	0.98277
					11584.4	0.98281
					11584.7	0.98298
					11585	0.98319
					11585.3	0.98409
					11585.6	0.98483
					11585.9	0.98634
					11586.2	0.98769
					11586.5	0.98896
					11586.8	0.99113
					11587.1	0.99392
					11587.5	0.9964
					11587.7	0.99825
					11588	1.00058
					11588.3	1.00278
					11588.6	1.00585
					11588.9	1.00775
					11589.2	1.00994
					11589.5	1.01226
					11589.8	1.01393
					11590.1	1.01508
					11590.4	1.01612
					11590.8	1.01698
					11591	1.01767
					11591.3	1.01843
					11591.6	1.01887
					11591.9	1.01809
					11592.2	1.01731
					11592.8	1.01577
					11593.9	1.01252
					11595	1.00691
					11596.1	1.00023
					11597.3	0.99525
					11598.5	0.9912
					11599.7	0.98893
					11600.9	0.98791

## Sheet: Figure 2e
	Pt foil		fit		PtO2		fit		Pt/γ-Al2O3		fit		PtSn/γ-Al2O3		fit		operando PtSn/γ-Al2O3		fit
0	0.09742	0	0.10023	0	0.05844	0	0.16114	0	0.03303	0	0.01935	0	0.013	0	0.01145	0	0.01861	0	0.03226
0.03068	0.0973	0.03068	0.09951	0.03068	0.06858	0.03068	0.16657	0.03068	0.03311	0.03068	0.02246	0.03068	0.01309	0.03068	0.01312	0.03068	0.01847	0.03068	0.03172
0.06136	0.09696	0.06136	0.09763	0.06136	0.09022	0.06136	0.18028	0.06136	0.03335	0.06136	0.02941	0.06136	0.01344	0.06136	0.01691	0.06136	0.01803	0.06136	0.0301
0.09204	0.09641	0.09204	0.09544	0.09204	0.1122	0.09204	0.19664	0.09204	0.03369	0.09204	0.0371	0.09204	0.01421	0.09204	0.02111	0.09204	0.01726	0.09204	0.02743
0.12272	0.0957	0.12272	0.09401	0.12272	0.12874	0.12272	0.21027	0.12272	0.03405	0.12272	0.04388	0.12272	0.0155	0.12272	0.02474	0.12272	0.01609	0.12272	0.02375
0.1534	0.0949	0.1534	0.0942	0.1534	0.13701	0.1534	0.21755	0.1534	0.0344	0.1534	0.04889	0.1534	0.01714	0.1534	0.02725	0.1534	0.01451	0.1534	0.01912
0.18408	0.09416	0.18408	0.09617	0.18408	0.13587	0.18408	0.21684	0.18408	0.03471	0.18408	0.05164	0.18408	0.0188	0.18408	0.02828	0.18408	0.01262	0.18408	0.01365
0.21476	0.0937	0.21476	0.09927	0.21476	0.12556	0.21476	0.20848	0.21476	0.03502	0.21476	0.0519	0.21476	0.02006	0.21476	0.02761	0.21476	0.01067	0.21476	0.00747
0.24544	0.09377	0.24544	0.10238	0.24544	0.10786	0.24544	0.19484	0.24544	0.03542	0.24544	0.04966	0.24544	0.02052	0.24544	0.02517	0.24544	0.00931	0.24544	0.00114
0.27612	0.09466	0.27612	0.1044	0.27612	0.08685	0.27612	0.18029	0.27612	0.03603	0.27612	0.04515	0.27612	0.01991	0.27612	0.02109	0.27612	0.00947	0.27612	0.00655
0.3068	0.0965	0.3068	0.10465	0.3068	0.07082	0.3068	0.17067	0.3068	0.03692	0.3068	0.03895	0.3068	0.01806	0.3068	0.01581	0.3068	0.01148	0.3068	0.01378
0.33748	0.09915	0.33748	0.10314	0.33748	0.07143	0.33748	0.17092	0.33748	0.03815	0.33748	0.03216	0.33748	0.01507	0.33748	0.01062	0.33748	0.01468	0.33748	0.02091
0.36816	0.10212	0.36816	0.10058	0.36816	0.08954	0.36816	0.18163	0.36816	0.03968	0.36816	0.02691	0.36816	0.0114	0.36816	0.00951	0.36816	0.01827	0.36816	0.02765
0.39884	0.1046	0.39884	0.09834	0.39884	0.11415	0.39884	0.19853	0.39884	0.0414	0.39884	0.0263	0.39884	0.00856	0.39884	0.01459	0.39884	0.02171	0.39884	0.0337
0.42951	0.10553	0.42951	0.09794	0.42951	0.13664	0.42951	0.21559	0.42951	0.04315	0.42951	0.03145	0.42951	0.0095	0.42951	0.02166	0.42951	0.02456	0.42951	0.03879
0.46019	0.10381	0.46019	0.10032	0.46019	0.15229	0.46019	0.2277	0.46019	0.04478	0.46019	0.04002	0.46019	0.01401	0.46019	0.02836	0.46019	0.02648	0.46019	0.04267
0.49087	0.09854	0.49087	0.10519	0.49087	0.1586	0.49087	0.23161	0.49087	0.04614	0.49087	0.04947	0.49087	0.01948	0.49087	0.03361	0.49087	0.02722	0.49087	0.04511
0.52155	0.08923	0.52155	0.11114	0.52155	0.15468	0.52155	0.22604	0.52155	0.0472	0.52155	0.05823	0.52155	0.02446	0.52155	0.03668	0.52155	0.02657	0.52155	0.04595
0.55223	0.07645	0.55223	0.11626	0.55223	0.14126	0.55223	0.21178	0.55223	0.04801	0.55223	0.06537	0.55223	0.02815	0.55223	0.03709	0.55223	0.02439	0.55223	0.04511
0.58291	0.06307	0.58291	0.11888	0.58291	0.12127	0.58291	0.19195	0.58291	0.04874	0.58291	0.07027	0.58291	0.02997	0.58291	0.03454	0.58291	0.02065	0.58291	0.04256
0.61359	0.05703	0.61359	0.11799	0.61359	0.10125	0.61359	0.1723	0.61359	0.04968	0.61359	0.07261	0.61359	0.02949	0.61359	0.02899	0.61359	0.01541	0.61359	0.03844
0.64427	0.06839	0.64427	0.11356	0.64427	0.09299	0.64427	0.16061	0.64427	0.05117	0.64427	0.07234	0.64427	0.02646	0.64427	0.02064	0.64427	0.00905	0.64427	0.03305
0.67495	0.09566	0.67495	0.10678	0.67495	0.1063	0.67495	0.16298	0.67495	0.0535	0.67495	0.06969	0.67495	0.02082	0.67495	0.00996	0.67495	0.00444	0.67495	0.027
0.70563	0.13104	0.70563	0.10029	0.70563	0.13612	0.70563	0.17832	0.70563	0.05683	0.70563	0.06531	0.70563	0.01267	0.70563	0.00288	0.70563	0.0104	0.70563	0.02167
0.73631	0.16907	0.73631	0.09778	0.73631	0.17173	0.73631	0.19931	0.73631	0.06109	0.73631	0.06035	0.73631	0.00243	0.73631	0.0158	0.73631	0.01972	0.73631	0.01965
0.76699	0.20601	0.76699	0.10217	0.76699	0.20627	0.76699	0.21799	0.76699	0.066	0.76699	0.05658	0.76699	0.00989	0.76699	0.02879	0.76699	0.02963	0.76699	0.02303
0.79767	0.23875	0.79767	0.11324	0.79767	0.23655	0.79767	0.22876	0.79767	0.0711	0.79767	0.05609	0.79767	0.0232	0.79767	0.04056	0.79767	0.03947	0.79767	0.0304
0.82835	0.26458	0.82835	0.12774	0.82835	0.26211	0.82835	0.22903	0.82835	0.07591	0.82835	0.06021	0.82835	0.03704	0.82835	0.05007	0.82835	0.04875	0.82835	0.03937
0.85903	0.28113	0.85903	0.1416	0.85903	0.28493	0.85903	0.2197	0.85903	0.0799	0.85903	0.06854	0.85903	0.05071	0.85903	0.0564	0.85903	0.05703	0.85903	0.04853
0.88971	0.28659	0.88971	0.1513	0.88971	0.30903	0.88971	0.20641	0.88971	0.08263	0.88971	0.07948	0.88971	0.06351	0.88971	0.05886	0.88971	0.0639	0.88971	0.05703
0.92039	0.27974	0.92039	0.15426	0.92039	0.33927	0.92039	0.20096	0.92039	0.08374	0.92039	0.09124	0.92039	0.0748	0.92039	0.05707	0.92039	0.06902	0.92039	0.06434
0.95107	0.26014	0.95107	0.14899	0.95107	0.3794	0.95107	0.21791	0.95107	0.08305	0.95107	0.10237	0.95107	0.08404	0.95107	0.05102	0.95107	0.07213	0.95107	0.07002
0.98175	0.22819	0.98175	0.1352	0.98175	0.43034	0.98175	0.26289	0.98175	0.0806	0.98175	0.11179	0.98175	0.09079	0.98175	0.04133	0.98175	0.07306	0.98175	0.07381
1.01243	0.18516	1.01243	0.11422	1.01243	0.4898	1.01243	0.3289	1.01243	0.07679	1.01243	0.11874	1.01243	0.09476	1.01243	0.0298	1.01243	0.07174	1.01243	0.07552
1.04311	0.13318	1.04311	0.09013	1.04311	0.55333	1.04311	0.40517	1.04311	0.07257	1.04311	0.12281	1.04311	0.09578	1.04311	0.02206	1.04311	0.06823	1.04311	0.0751
1.07379	0.07528	1.07379	0.07299	1.07379	0.6156	1.07379	0.48264	1.07379	0.06957	1.07379	0.12395	1.07379	0.09379	1.07379	0.02771	1.07379	0.06275	1.07379	0.0726
1.10447	0.01765	1.10447	0.07801	1.10447	0.67155	1.10447	0.55472	1.10447	0.0701	1.10447	0.12254	1.10447	0.08879	1.10447	0.04269	1.10447	0.05567	1.10447	0.06821
1.13515	0.04803	1.13515	0.10443	1.13515	0.71727	1.13515	0.6173	1.13515	0.07623	1.13515	0.11951	1.13515	0.08086	1.13515	0.05925	1.13515	0.04757	1.13515	0.06227
1.16583	0.10221	1.16583	0.13809	1.16583	0.7508	1.16583	0.66898	1.16583	0.08854	1.16583	0.11643	1.16583	0.07007	1.16583	0.07403	1.16583	0.0394	1.16583	0.05528
1.19651	0.14809	1.19651	0.16933	1.19651	0.7728	1.19651	0.7115	1.19651	0.10613	1.19651	0.11548	1.19651	0.05655	1.19651	0.08517	1.19651	0.03266	1.19651	0.04795
1.22718	0.18184	1.22718	0.19254	1.22718	0.78731	1.22718	0.75002	1.22718	0.1275	1.22718	0.11903	1.22718	0.04044	1.22718	0.09144	1.22718	0.02948	1.22718	0.04134
1.25786	0.20067	1.25786	0.20409	1.25786	0.80193	1.25786	0.79266	1.25786	0.15125	1.25786	0.12866	1.25786	0.02201	1.25786	0.09221	1.25786	0.03122	1.25786	0.03679
1.28854	0.20279	1.28854	0.20168	1.28854	0.82708	1.28854	0.84874	1.28854	0.17617	1.28854	0.1445	1.28854	0.00407	1.28854	0.08758	1.28854	0.03678	1.28854	0.03563
1.31922	0.18752	1.31922	0.18446	1.31922	0.87326	1.31922	0.92577	1.31922	0.20127	1.31922	0.16537	1.31922	0.0218	1.31922	0.07872	1.31922	0.044	1.31922	0.03813
1.3499	0.15547	1.3499	0.15322	1.3499	0.94721	1.3499	1.02658	1.3499	0.2257	1.3499	0.18951	1.3499	0.04503	1.3499	0.06857	1.3499	0.05134	1.3499	0.0433
1.38058	0.10864	1.38058	0.11166	1.38058	1.04904	1.38058	1.14835	1.38058	0.24876	1.38058	0.21518	1.38058	0.06858	1.38058	0.06276	1.38058	0.05802	1.38058	0.04985
1.41126	0.05115	1.41126	0.07232	1.41126	1.17252	1.41126	1.28374	1.41126	0.26982	1.41126	0.24082	1.41126	0.09129	1.41126	0.06765	1.41126	0.06375	1.41126	0.05685
1.44194	0.02697	1.44194	0.07448	1.44194	1.30758	1.44194	1.42295	1.44194	0.28841	1.44194	0.26513	1.44194	0.11194	1.44194	0.08346	1.44194	0.06862	1.44194	0.06391
1.47262	0.0918	1.47262	0.12428	1.47262	1.44281	1.47262	1.55544	1.47262	0.30416	1.47262	0.28703	1.47262	0.12924	1.47262	0.1048	1.47262	0.07301	1.47262	0.07097
1.5033	0.15877	1.5033	0.18498	1.5033	1.56711	1.5033	1.67116	1.5033	0.31682	1.5033	0.30571	1.5033	0.14189	1.5033	0.12645	1.5033	0.07755	1.5033	0.07827
1.53398	0.21803	1.53398	0.24115	1.53398	1.67061	1.53398	1.76126	1.53398	0.32626	1.53398	0.32054	1.53398	0.14876	1.53398	0.14475	1.53398	0.08298	1.53398	0.08616
1.56466	0.26372	1.56466	0.28494	1.56466	1.74514	1.56466	1.81867	1.56466	0.33247	1.56466	0.33113	1.56466	0.1491	1.56466	0.15722	1.56466	0.08999	1.56466	0.09505
1.59534	0.29085	1.59534	0.31055	1.59534	1.78458	1.59534	1.83838	1.59534	0.33551	1.59534	0.3373	1.59534	0.14274	1.59534	0.16239	1.59534	0.099	1.59534	0.10527
1.62602	0.29552	1.62602	0.31357	1.62602	1.78506	1.62602	1.81773	1.62602	0.33557	1.62602	0.33906	1.62602	0.1307	1.62602	0.15997	1.62602	0.11011	1.62602	0.11697
1.6567	0.27524	1.6567	0.29099	1.6567	1.74506	1.6567	1.75644	1.6567	0.33286	1.6567	0.33665	1.6567	0.1162	1.6567	0.15144	1.6567	0.12305	1.6567	0.1301
1.68738	0.22947	1.68738	0.24154	1.68738	1.66541	1.68738	1.65667	1.68738	0.32765	1.68738	0.33042	1.68738	0.10645	1.68738	0.14098	1.68738	0.13737	1.68738	0.14444
1.71806	0.16099	1.71806	0.16602	1.71806	1.54925	1.71806	1.52285	1.71806	0.32026	1.71806	0.32093	1.71806	0.11223	1.71806	0.13655	1.71806	0.15248	1.71806	0.15964
1.74874	0.08607	1.74874	0.07018	1.74874	1.40174	1.74874	1.36148	1.74874	0.31101	1.74874	0.30883	1.74874	0.13887	1.74874	0.14771	1.74874	0.1678	1.74874	0.17524
1.77942	0.10274	1.77942	0.06962	1.77942	1.22987	1.77942	1.18086	1.77942	0.30024	1.77942	0.29489	1.77942	0.1815	1.77942	0.17814	1.77942	0.18282	1.77942	0.19079
1.8101	0.21684	1.8101	0.20018	1.8101	1.042	1.8101	0.99085	1.8101	0.28833	1.8101	0.27996	1.8101	0.23295	1.8101	0.2234	1.8101	0.19708	1.8101	0.20582
1.84078	0.35108	1.84078	0.34346	1.84078	0.84761	1.84078	0.80276	1.84078	0.27571	1.84078	0.26495	1.84078	0.28779	1.84078	0.27668	1.84078	0.21022	1.84078	0.21991
1.87146	0.48773	1.87146	0.4874	1.87146	0.65704	1.87146	0.62958	1.87146	0.26291	1.87146	0.25082	1.87146	0.342	1.87146	0.33215	1.87146	0.22201	1.87146	0.23267
1.90214	0.61688	1.90214	0.62306	1.90214	0.48169	1.90214	0.48657	1.90214	0.25058	1.90214	0.23857	1.90214	0.3924	1.90214	0.38525	1.90214	0.23227	1.90214	0.2438
1.93282	0.73007	1.93282	0.74198	1.93282	0.33553	1.93282	0.3902	1.93282	0.23955	1.93282	0.22913	1.93282	0.43646	1.93282	0.43248	1.93282	0.24094	1.93282	0.25307
1.9635	0.8199	1.9635	0.83645	1.9635	0.23786	1.9635	0.34887	1.9635	0.23078	1.9635	0.22336	1.9635	0.47228	1.9635	0.4712	1.9635	0.24797	1.9635	0.26029
1.99418	0.88042	1.99418	0.90013	1.99418	0.20552	1.99418	0.34839	1.99418	0.22532	1.99418	0.22187	1.99418	0.49867	1.99418	0.4997	1.99418	0.25336	1.99418	0.26535
2.02485	0.90777	2.02485	0.92867	2.02485	0.21886	2.02485	0.36056	2.02485	0.22409	2.02485	0.22491	2.02485	0.51522	2.02485	0.51727	2.02485	0.25709	2.02485	0.26816
2.05553	0.90085	2.05553	0.92049	2.05553	0.23723	2.05553	0.36399	2.05553	0.22767	2.05553	0.23234	2.05553	0.52235	2.05553	0.52419	2.05553	0.25911	2.05553	0.26869
2.08621	0.86224	2.08621	0.87771	2.08621	0.23883	2.08621	0.34871	2.08621	0.23606	2.08621	0.24362	2.08621	0.52134	2.08621	0.5218	2.08621	0.25932	2.08621	0.2669
2.11689	0.79968	2.11689	0.80766	2.11689	0.21752	2.11689	0.31243	2.11689	0.24871	2.11689	0.25793	2.11689	0.51411	2.11689	0.51231	2.11689	0.25757	2.11689	0.26279
2.14757	0.72825	2.14757	0.72549	2.14757	0.1742	2.14757	0.25742	2.14757	0.26458	2.14757	0.27432	2.14757	0.50309	2.14757	0.49857	2.14757	0.25365	2.14757	0.25635
2.17825	0.67275	2.17825	0.65763	2.17825	0.11316	2.17825	0.18909	2.17825	0.28241	2.17825	0.29174	2.17825	0.4907	2.17825	0.4836	2.17825	0.24735	2.17825	0.24757
2.20893	0.66444	2.20893	0.64026	2.20893	0.04145	2.20893	0.11684	2.20893	0.30088	2.20893	0.30916	2.20893	0.47889	2.20893	0.46995	2.20893	0.23844	2.20893	0.23647
2.23961	0.72367	2.23961	0.69913	2.23961	0.04229	2.23961	0.06734	2.23961	0.31876	2.23961	0.32561	2.23961	0.46863	2.23961	0.459	2.23961	0.22675	2.23961	0.2231
2.27029	0.84341	2.27029	0.82659	2.27029	0.11766	2.27029	0.09422	2.27029	0.33491	2.27029	0.34017	2.27029	0.45955	2.27029	0.45057	2.27029	0.21221	2.27029	0.20756
2.30097	0.99927	2.30097	0.99379	2.30097	0.18635	2.30097	0.15265	2.30097	0.34841	2.30097	0.35202	2.30097	0.45013	2.30097	0.44293	2.30097	0.19487	2.30097	0.19007
2.33165	1.16693	2.33165	1.17311	2.33165	0.24186	2.33165	0.20495	2.33165	0.35847	2.33165	0.36045	2.33165	0.43815	2.33165	0.43348	2.33165	0.17497	2.33165	0.17097
2.36233	1.3279	2.36233	1.34435	2.36233	0.28024	2.36233	0.24247	2.36233	0.36454	2.36233	0.36492	2.36233	0.42138	2.36233	0.41959	2.36233	0.15307	2.36233	0.15084
2.39301	1.46921	2.39301	1.4935	2.39301	0.29967	2.39301	0.26286	2.39301	0.36626	2.39301	0.36504	2.39301	0.39834	2.39301	0.39942	2.39301	0.13013	2.39301	0.13059
2.42369	1.58229	2.42369	1.61125	2.42369	0.30103	2.42369	0.26724	2.42369	0.36345	2.42369	0.36062	2.42369	0.36895	2.42369	0.37272	2.42369	0.1079	2.42369	0.11174
2.45437	1.66243	2.45437	1.69235	2.45437	0.2887	2.45437	0.26018	2.45437	0.35617	2.45437	0.35169	2.45437	0.33527	2.45437	0.34149	2.45437	0.08949	2.45437	0.09663
2.48505	1.70847	2.48505	1.73527	2.48505	0.27177	2.48505	0.25038	2.48505	0.34468	2.48505	0.3385	2.48505	0.30243	2.48505	0.31081	2.48505	0.07974	2.48505	0.08841
2.51573	1.72261	2.51573	1.74214	2.51573	0.26425	2.51573	0.24991	2.51573	0.32943	2.51573	0.32155	2.51573	0.27922	2.51573	0.28927	2.51573	0.08276	2.51573	0.08947
2.54641	1.71016	2.54641	1.71854	2.54641	0.28005	2.54641	0.26914	2.54641	0.3111	2.54641	0.30158	2.54641	0.27632	2.54641	0.28706	2.54641	0.09713	2.54641	0.09923
2.57709	1.67891	2.57709	1.67311	2.57709	0.32248	2.57709	0.30938	2.57709	0.29051	2.57709	0.27956	2.57709	0.29961	2.57709	0.30983	2.57709	0.1177	2.57709	0.11464
2.60777	1.63824	2.60777	1.6167	2.60777	0.38261	2.60777	0.36315	2.60777	0.26868	2.60777	0.25672	2.60777	0.34521	2.60777	0.35407	2.60777	0.14018	2.60777	0.13251
2.63845	1.59764	2.63845	1.56093	2.63845	0.44777	2.63845	0.42053	2.63845	0.24674	2.63845	0.2345	2.63845	0.4035	2.63845	0.41069	2.63845	0.16196	2.63845	0.15052
2.66913	1.56473	2.66913	1.51596	2.66913	0.50703	2.66913	0.47292	2.66913	0.2259	2.66913	0.21444	2.66913	0.46505	2.66913	0.47045	2.66913	0.18141	2.66913	0.16709
2.69981	1.54348	2.69981	1.4879	2.69981	0.55208	2.69981	0.51385	2.69981	0.20737	2.69981	0.19803	2.69981	0.52248	2.69981	0.52599	2.69981	0.19748	2.69981	0.1812
2.73049	1.53308	2.73049	1.477	2.73049	0.57695	2.73049	0.53883	2.73049	0.19216	2.73049	0.18635	2.73049	0.57036	2.73049	0.57188	2.73049	0.20948	2.73049	0.19211
2.76117	1.52835	2.76117	1.4776	2.76117	0.57776	2.76117	0.54526	2.76117	0.18086	2.76117	0.17971	2.76117	0.60482	2.76117	0.60427	2.76117	0.217	2.76117	0.19937
2.79185	1.52137	2.79185	1.48016	2.79185	0.55267	2.79185	0.53227	2.79185	0.17349	2.79185	0.17744	2.79185	0.62331	2.79185	0.62069	2.79185	0.21985	2.79185	0.20273
2.82252	1.50356	2.82252	1.47393	2.82252	0.50172	2.82252	0.50066	2.82252	0.16937	2.82252	0.17807	2.82252	0.62448	2.82252	0.61991	2.82252	0.21808	2.82252	0.2021
2.8532	1.46744	2.8532	1.4494	2.8532	0.42681	2.8532	0.45284	2.8532	0.16739	2.8532	0.17984	2.8532	0.60813	2.8532	0.60186	2.8532	0.21192	2.8532	0.19758
2.88388	1.40778	2.88388	1.39966	2.88388	0.33154	2.88388	0.39282	2.88388	0.16625	2.88388	0.18105	2.88388	0.57512	2.88388	0.56753	2.88388	0.2018	2.88388	0.18944
2.91456	1.32205	2.91456	1.32093	2.91456	0.22141	2.91456	0.32635	2.91456	0.16475	2.91456	0.1804	2.91456	0.52721	2.91456	0.51881	2.91456	0.18831	2.91456	0.17806
2.94524	1.21049	2.94524	1.21265	2.94524	0.10686	2.94524	0.2616	2.94524	0.16197	2.94524	0.17702	2.94524	0.46699	2.94524	0.45837	2.94524	0.17221	2.94524	0.16398
2.97592	1.07585	2.97592	1.0771	2.97592	0.0666	2.97592	0.21033	2.97592	0.1573	2.97592	0.17043	2.97592	0.39762	2.97592	0.38947	2.97592	0.15442	2.97592	0.14782
3.0066	0.92301	3.0066	0.91895	3.0066	0.17118	3.0066	0.18661	3.0066	0.15044	3.0066	0.16055	3.0066	0.32267	3.0066	0.31573	3.0066	0.13596	3.0066	0.13033
3.03728	0.75849	3.03728	0.74469	3.03728	0.28464	3.03728	0.19502	3.03728	0.14135	3.03728	0.1476	3.03728	0.24587	3.03728	0.24102	3.03728	0.118	3.03728	0.11233
3.06796	0.58998	3.06796	0.562	3.06796	0.38673	3.06796	0.22246	3.06796	0.1302	3.06796	0.13208	3.06796	0.17093	3.06796	0.16937	3.06796	0.10183	3.06796	0.09474
3.09864	0.42611	3.09864	0.37919	3.09864	0.47126	3.09864	0.25267	3.09864	0.11736	3.09864	0.11478	3.09864	0.10135	3.09864	0.10553	3.09864	0.08873	3.09864	0.07856
3.12932	0.27716	3.12932	0.20476	3.12932	0.53447	3.12932	0.2758	3.12932	0.10333	3.12932	0.09674	3.12932	0.04076	3.12932	0.05845	3.12932	0.07971	3.12932	0.0649
3.16	0.16033	3.16	0.05144	3.16	0.57431	3.16	0.28737	3.16	0.08869	3.16	0.07942	3.16	0.0178	3.16	0.05028	3.16	0.07503	3.16	0.05488
3.19068	0.11771	3.19068	0.10007	3.19068	0.59033	3.19068	0.28604	3.19068	0.07414	3.19068	0.06481	3.19068	0.05346	3.19068	0.0724	3.19068	0.07387	3.19068	0.04913
3.22136	0.15641	3.22136	0.20981	3.22136	0.58367	3.22136	0.27257	3.22136	0.06045	3.22136	0.05548	3.22136	0.0795	3.22136	0.09364	3.22136	0.07472	3.22136	0.0472
3.25204	0.20507	3.25204	0.29166	3.25204	0.55702	3.25204	0.24929	3.25204	0.04849	3.25204	0.05333	3.25204	0.09305	3.25204	0.10579	3.25204	0.07602	3.25204	0.04758
3.28272	0.23529	3.28272	0.34307	3.28272	0.51448	3.28272	0.21987	3.28272	0.03919	3.28272	0.05736	3.28272	0.09459	3.28272	0.10783	3.28272	0.07666	3.28272	0.04853
3.3134	0.24254	3.3134	0.36455	3.3134	0.46144	3.3134	0.18925	3.3134	0.03332	3.3134	0.0644	3.3134	0.08542	3.3134	0.10061	3.3134	0.07605	3.3134	0.04882
3.34408	0.22917	3.34408	0.35851	3.34408	0.4044	3.34408	0.16341	3.34408	0.03082	3.34408	0.07157	3.34408	0.06743	3.34408	0.08577	3.34408	0.07404	3.34408	0.04779
3.37476	0.20185	3.37476	0.32904	3.37476	0.3507	3.37476	0.1481	3.37476	0.03048	3.37476	0.07716	3.37476	0.04285	3.37476	0.0654	3.37476	0.07087	3.37476	0.04521
3.40544	0.17284	3.40544	0.28167	3.40544	0.30761	3.40544	0.14549	3.40544	0.03068	3.40544	0.08031	3.40544	0.01414	3.40544	0.04177	3.40544	0.06702	3.40544	0.04121
3.43612	0.16139	3.43612	0.22338	3.43612	0.28024	3.43612	0.15192	3.43612	0.03017	3.43612	0.08064	3.43612	0.0163	3.43612	0.01718	3.43612	0.06321	3.43612	0.03613
3.4668	0.18246	3.4668	0.16333	3.4668	0.2686	3.4668	0.16085	3.4668	0.02829	3.4668	0.07814	3.4668	0.04604	3.4668	0.00645	3.4668	0.06024	3.4668	0.03058
3.49748	0.22915	3.49748	0.11607	3.49748	0.2671	3.49748	0.16687	3.49748	0.0248	3.49748	0.07304	3.49748	0.07311	3.49748	0.02689	3.49748	0.05875	3.49748	0.02547
3.52816	0.28536	3.52816	0.10333	3.52816	0.26784	3.52816	0.16684	3.52816	0.01971	3.52816	0.0658	3.52816	0.09586	3.52816	0.04304	3.52816	0.05904	3.52816	0.02205
3.55884	0.33973	3.55884	0.12573	3.55884	0.26428	3.55884	0.15964	3.55884	0.01317	3.55884	0.05707	3.55884	0.11316	3.55884	0.05389	3.55884	0.06084	3.55884	0.02145
3.58952	0.38569	3.58952	0.15725	3.58952	0.25257	3.58952	0.14566	3.58952	0.00548	3.58952	0.04775	3.58952	0.12435	3.58952	0.05899	3.58952	0.06351	3.58952	0.02356
3.62019	0.41964	3.62019	0.18195	3.62019	0.23127	3.62019	0.12655	3.62019	0.00312	3.62019	0.03914	3.62019	0.12936	3.62019	0.05841	3.62019	0.06628	3.62019	0.02708
3.65087	0.43999	3.65087	0.19413	3.65087	0.20084	3.65087	0.10515	3.65087	0.01212	3.65087	0.033	3.65087	0.12854	3.65087	0.05265	3.65087	0.06845	3.65087	0.03073
3.68155	0.44665	3.68155	0.19248	3.68155	0.16306	3.68155	0.0858	3.68155	0.02126	3.68155	0.0311	3.68155	0.12269	3.68155	0.04258	3.68155	0.06947	3.68155	0.03368
3.71223	0.44077	3.71223	0.17804	3.71223	0.12056	3.71223	0.07414	3.71223	0.03015	3.71223	0.03351	3.71223	0.11291	3.71223	0.02937	3.71223	0.06899	3.71223	0.03552
3.74291	0.42434	3.74291	0.15365	3.74291	0.07651	3.74291	0.07401	3.74291	0.03849	3.74291	0.03833	3.74291	0.1005	3.74291	0.01439	3.74291	0.06683	3.74291	0.03603
3.77359	0.39994	3.77359	0.12403	3.77359	0.03504	3.77359	0.08254	3.77359	0.04601	3.77359	0.04352	3.77359	0.08685	3.77359	0.00266	3.77359	0.06298	3.77359	0.03519
3.80427	0.37038	3.80427	0.09676	3.80427	0.0166	3.80427	0.09333	3.80427	0.05248	3.80427	0.04779	3.80427	0.0733	3.80427	0.01616	3.80427	0.05755	3.80427	0.03311
3.83495	0.33834	3.83495	0.08325	3.83495	0.04269	3.83495	0.10169	3.83495	0.05775	3.83495	0.05046	3.83495	0.06104	3.83495	0.02875	3.83495	0.05078	3.83495	0.03002
3.86563	0.30613	3.86563	0.09059	3.86563	0.06596	3.86563	0.10523	3.86563	0.06174	3.86563	0.05121	3.86563	0.05108	3.86563	0.03847	3.86563	0.04303	3.86563	0.02628
3.89631	0.27545	3.89631	0.11024	3.89631	0.08056	3.89631	0.10315	3.89631	0.06444	3.89631	0.04997	3.89631	0.04411	3.89631	0.04465	3.89631	0.03481	3.89631	0.02238
3.92699	0.24734	3.92699	0.13048	3.92699	0.08597	3.92699	0.09578	3.92699	0.06589	3.92699	0.04687	3.92699	0.04045	3.92699	0.04701	3.92699	0.02687	3.92699	0.01903
3.95767	0.22235	3.95767	0.14488	3.95767	0.08306	3.95767	0.08436	3.95767	0.06621	3.95767	0.0422	3.95767	0.03998	3.95767	0.04559	3.95767	0.02058	3.95767	0.01706
3.98835	0.20079	3.98835	0.15062	3.98835	0.07404	3.98835	0.07106	3.98835	0.06557	3.98835	0.0364	3.98835	0.04221	3.98835	0.04072	3.98835	0.01809	3.98835	0.017
4.01903	0.18305	4.01903	0.14696	4.01903	0.06303	4.01903	0.05924	4.01903	0.06418	4.01903	0.03014	4.01903	0.04638	4.01903	0.03303	4.01903	0.0205	4.01903	0.01854
4.04971	0.16973	4.04971	0.13458	4.04971	0.0568	4.04971	0.05311	4.04971	0.06232	4.04971	0.02443	4.04971	0.05164	4.04971	0.02331	4.04971	0.02584	4.04971	0.02079
4.08039	0.16148	4.08039	0.11535	4.08039	0.06162	4.08039	0.05497	4.08039	0.06027	4.08039	0.02073	4.08039	0.05713	4.08039	0.0125	4.08039	0.03199	4.08039	0.02296
4.11107	0.15874	4.11107	0.09251	4.11107	0.07582	4.11107	0.0623	4.11107	0.05831	4.11107	0.02042	4.11107	0.06205	4.11107	0.00166	4.11107	0.03792	4.11107	0.02454
4.14175	0.1614	4.14175	0.07134	4.14175	0.09292	4.14175	0.07063	4.14175	0.05671	4.14175	0.02319	4.14175	0.06575	4.14175	0.0087	4.14175	0.04318	4.14175	0.02525
4.17243	0.16901	4.17243	0.06009	4.17243	0.10795	4.17243	0.07681	4.17243	0.05567	4.17243	0.02736	4.17243	0.06789	4.17243	0.01731	4.17243	0.04761	4.17243	0.02498
4.20311	0.18121	4.20311	0.06454	4.20311	0.11794	4.20311	0.07921	4.20311	0.05531	4.20311	0.0315	4.20311	0.06859	4.20311	0.02373	4.20311	0.05117	4.20311	0.02374
4.23379	0.19811	4.23379	0.07864	4.23379	0.12127	4.23379	0.07727	4.23379	0.05561	4.23379	0.03479	4.23379	0.06851	4.23379	0.02754	4.23379	0.05391	4.23379	0.02164
4.26447	0.2202	4.26447	0.0934	4.26447	0.11732	4.26447	0.07123	4.26447	0.05647	4.26447	0.03682	4.26447	0.069	4.26447	0.02859	4.26447	0.05589	4.26447	0.01889
4.29515	0.24799	4.29515	0.10392	4.29515	0.10635	4.29515	0.06205	4.29515	0.0577	4.29515	0.0374	4.29515	0.07172	4.29515	0.02694	4.29515	0.05719	4.29515	0.01582
4.32583	0.28142	4.32583	0.10811	4.32583	0.08952	4.32583	0.05147	4.32583	0.05907	4.32583	0.03652	4.32583	0.07797	4.32583	0.02289	4.32583	0.05785	4.32583	0.01293
4.35651	0.31955	4.35651	0.10547	4.35651	0.06917	4.35651	0.04238	4.35651	0.06033	4.35651	0.03429	4.35651	0.0879	4.35651	0.01694	4.35651	0.05791	4.35651	0.01098
4.38719	0.36053	4.38719	0.09664	4.38719	0.05008	4.38719	0.03853	4.38719	0.06127	4.38719	0.03098	4.38719	0.1005	4.38719	0.00978	4.38719	0.05734	4.38719	0.01071
4.41786	0.40179	4.41786	0.08329	4.41786	0.04247	4.41786	0.04167	4.41786	0.06168	4.41786	0.02696	4.41786	0.11419	4.41786	0.00304	4.41786	0.0561	4.41786	0.01207
4.44854	0.44036	4.44854	0.06831	4.44854	0.05337	4.44854	0.04898	4.44854	0.06141	4.44854	0.0228	4.44854	0.12731	4.44854	0.00687	4.44854	0.05411	4.44854	0.01422
4.47922	0.47313	4.47922	0.05634	4.47922	0.07309	4.47922	0.05664	4.47922	0.06031	4.47922	0.01933	4.47922	0.13839	4.47922	0.01366	4.47922	0.05132	4.47922	0.01639
4.5099	0.49717	4.5099	0.05298	4.5099	0.09277	4.5099	0.06226	4.5099	0.05831	4.5099	0.01753	4.5099	0.14621	4.5099	0.01929	4.5099	0.04768	4.5099	0.01812
4.54058	0.50998	4.54058	0.0594	4.54058	0.10853	4.54058	0.06467	4.54058	0.05533	4.54058	0.01798	4.54058	0.1499	4.54058	0.02319	4.54058	0.04319	4.54058	0.01917
4.57126	0.50967	4.57126	0.07047	4.57126	0.11856	4.57126	0.06349	4.57126	0.05138	4.57126	0.02018	4.57126	0.14891	4.57126	0.02506	4.57126	0.03789	4.57126	0.01943
4.60194	0.49517	4.60194	0.08096	4.60194	0.12208	4.60194	0.05899	4.60194	0.04648	4.60194	0.02307	4.60194	0.14304	4.60194	0.02483	4.60194	0.03188	4.60194	0.01889
4.63262	0.46638	4.63262	0.08792	4.63262	0.11904	4.63262	0.05202	4.63262	0.04069	4.63262	0.0258	4.63262	0.13242	4.63262	0.0226	4.63262	0.02536	4.63262	0.01762
4.6633	0.42431	4.6633	0.09004	4.6633	0.11011	4.6633	0.04414	4.6633	0.03413	4.6633	0.02784	4.6633	0.11752	4.6633	0.01866	4.6633	0.01869	4.6633	0.01576
4.69398	0.37137	4.69398	0.08709	4.69398	0.09657	4.69398	0.03778	4.69398	0.02696	4.69398	0.02891	4.69398	0.09906	4.69398	0.01347	4.69398	0.01268	4.69398	0.01352
4.72466	0.31182	4.72466	0.0797	4.72466	0.08049	4.72466	0.03578	4.72466	0.01941	4.72466	0.02888	4.72466	0.07804	4.72466	0.00773	4.72466	0.00955	4.72466	0.01126
4.75534	0.25315	4.75534	0.06933	4.75534	0.06497	4.75534	0.03904	4.75534	0.01191	4.75534	0.02777	4.75534	0.05575	4.75534	0.00382	4.75534	0.01184	4.75534	0.00945
4.78602	0.20855	4.78602	0.0584	4.78602	0.05449	4.78602	0.04532	4.78602	0.00614	4.78602	0.02569	4.78602	0.0342	4.78602	0.00705	4.78602	0.0171	4.78602	0.0087
4.8167	0.19646	4.8167	0.05039	4.8167	0.05319	4.8167	0.0518	4.8167	0.0081	4.8167	0.02287	4.8167	0.01942	4.8167	0.01196	4.8167	0.0228	4.8167	0.00926
4.84738	0.22393	4.84738	0.04867	4.84738	0.06006	4.84738	0.05661	4.84738	0.01459	4.84738	0.01964	4.84738	0.02521	4.84738	0.01599	4.84738	0.02801	4.84738	0.01067
4.87806	0.27653	4.87806	0.05331	4.87806	0.06995	4.87806	0.05875	4.87806	0.0213	4.87806	0.01654	4.87806	0.04117	4.87806	0.0186	4.87806	0.03235	4.87806	0.0123
4.90874	0.3374	4.90874	0.06083	4.90874	0.07875	4.90874	0.05786	4.90874	0.02743	4.90874	0.01431	4.90874	0.05675	4.90874	0.01957	4.90874	0.03558	4.90874	0.01371
4.93942	0.39653	4.93942	0.06773	4.93942	0.08432	4.93942	0.05405	4.93942	0.03268	4.93942	0.0137	4.93942	0.06974	4.93942	0.01889	4.93942	0.03759	4.93942	0.01465
4.9701	0.44856	4.9701	0.07189	4.9701	0.08589	4.9701	0.04792	4.9701	0.03687	4.9701	0.01482	4.9701	0.07956	4.9701	0.01667	4.9701	0.03832	4.9701	0.01499
5.00078	0.49064	5.00078	0.07236	5.00078	0.0835	5.00078	0.04055	5.00078	0.0399	5.00078	0.01699	5.00078	0.08617	5.00078	0.01321	5.00078	0.03777	5.00078	0.01471
5.03146	0.52152	5.03146	0.06906	5.03146	0.07791	5.03146	0.03369	5.03146	0.04169	5.03146	0.01938	5.03146	0.08981	5.03146	0.00896	5.03146	0.03603	5.03146	0.01382
5.06214	0.54102	5.06214	0.06264	5.06214	0.07039	5.06214	0.02977	5.06214	0.04227	5.06214	0.02143	5.06214	0.09092	5.06214	0.00485	5.06214	0.0332	5.06214	0.01243
5.09282	0.5498	5.09282	0.05448	5.09282	0.06266	5.09282	0.03048	5.09282	0.04168	5.09282	0.0228	5.09282	0.0901	5.09282	0.00427	5.09282	0.02945	5.09282	0.0107
5.1235	0.54917	5.1235	0.04679	5.1235	0.05658	5.1235	0.03478	5.1235	0.04005	5.1235	0.02333	5.1235	0.08797	5.1235	0.00777	5.1235	0.025	5.1235	0.00889
5.15418	0.54085	5.15418	0.04238	5.15418	0.05344	5.15418	0.04008	5.15418	0.03757	5.15418	0.02295	5.15418	0.08517	5.15418	0.01144	5.15418	0.02009	5.15418	0.00743
5.18486	0.52677	5.18486	0.04311	5.18486	0.0531	5.18486	0.04443	5.18486	0.03451	5.18486	0.02171	5.18486	0.08218	5.18486	0.01422	5.18486	0.01504	5.18486	0.00684
5.21553	0.50889	5.21553	0.04789	5.21553	0.05401	5.21553	0.04676	5.21553	0.03122	5.21553	0.01973	5.21553	0.07933	5.21553	0.01578	5.21553	0.01031	5.21553	0.00738
5.24621	0.48895	5.24621	0.05386	5.24621	0.05424	5.24621	0.04663	5.24621	0.02815	5.24621	0.01722	5.24621	0.07677	5.24621	0.016	5.24621	0.0069	5.24621	0.00867
5.27689	0.4684	5.27689	0.05862	5.27689	0.05232	5.27689	0.04407	5.27689	0.0258	5.27689	0.01454	5.27689	0.07446	5.27689	0.01487	5.27689	0.00667	5.27689	0.01016
5.30757	0.4482	5.30757	0.06076	5.30757	0.04741	5.30757	0.03948	5.30757	0.02463	5.30757	0.01221	5.30757	0.07231	5.30757	0.01253	5.30757	0.00917	5.30757	0.01149
5.33825	0.42894	5.33825	0.05971	5.33825	0.03937	5.33825	0.03372	5.33825	0.02483	5.33825	0.01094	5.33825	0.07018	5.33825	0.00924	5.33825	0.01222	5.33825	0.01244
5.36893	0.41082	5.36893	0.05552	5.36893	0.0286	5.36893	0.02817	5.36893	0.02617	5.36893	0.01123	5.36893	0.06802	5.36893	0.00531	5.36893	0.01491	5.36893	0.0129
5.39961	0.39382	5.39961	0.04882	5.39961	0.01663	5.39961	0.02478	5.39961	0.02819	5.39961	0.01282	5.39961	0.06582	5.39961	0.0013	5.39961	0.01693	5.39961	0.01283
5.43029	0.37784	5.43029	0.04089	5.43029	0.01115	5.43029	0.02508	5.43029	0.03038	5.43029	0.01495	5.43029	0.06367	5.43029	0.00328	5.43029	0.01819	5.43029	0.01223
5.46097	0.36276	5.46097	0.03383	5.46097	0.02176	5.46097	0.02845	5.46097	0.03234	5.46097	0.01702	5.46097	0.06169	5.46097	0.00695	5.46097	0.01869	5.46097	0.01118
5.49165	0.34854	5.49165	0.03048	5.49165	0.03626	5.49165	0.03284	5.49165	0.03381	5.49165	0.01866	5.49165	0.06001	5.49165	0.00993	5.49165	0.01846	5.49165	0.0098
5.52233	0.33519	5.52233	0.03238	5.52233	0.05018	5.52233	0.03657	5.52233	0.03463	5.52233	0.01964	5.52233	0.05872	5.52233	0.01193	5.52233	0.0176	5.52233	0.00826
5.55301	0.32271	5.55301	0.03766	5.55301	0.06221	5.55301	0.03872	5.55301	0.03472	5.55301	0.01988	5.55301	0.05785	5.55301	0.01283	5.55301	0.01623	5.55301	0.00687
5.58369	0.31103	5.58369	0.04339	5.58369	0.07166	5.58369	0.03888	5.58369	0.0341	5.58369	0.01935	5.58369	0.05736	5.58369	0.01257	5.58369	0.01451	5.58369	0.00602
5.61437	0.30002	5.61437	0.04759	5.61437	0.07817	5.61437	0.03703	5.61437	0.03282	5.61437	0.01811	5.61437	0.05715	5.61437	0.01121	5.61437	0.0126	5.61437	0.00605
5.64505	0.28942	5.64505	0.04929	5.64505	0.08173	5.64505	0.03353	5.64505	0.031	5.64505	0.01627	5.64505	0.05707	5.64505	0.00892	5.64505	0.01069	5.64505	0.00687
5.67573	0.27891	5.67573	0.04817	5.67573	0.08261	5.67573	0.02907	5.67573	0.02879	5.67573	0.01403	5.67573	0.05696	5.67573	0.00593	5.67573	0.00898	5.67573	0.00804
5.70641	0.26817	5.70641	0.04444	5.70641	0.08137	5.70641	0.02482	5.70641	0.02638	5.70641	0.01169	5.70641	0.05668	5.70641	0.00261	5.70641	0.00765	5.70641	0.00918
5.73709	0.25693	5.73709	0.03878	5.73709	0.07869	5.73709	0.02232	5.73709	0.02395	5.73709	0.00973	5.73709	0.05605	5.73709	0.00162	5.73709	0.00682	5.73709	0.01006
5.76777	0.245	5.76777	0.03248	5.76777	0.0753	5.76777	0.02269	5.76777	0.0217	5.76777	0.00876	5.76777	0.05496	5.76777	0.00471	5.76777	0.00647	5.76777	0.01056
5.79845	0.23235	5.79845	0.02755	5.79845	0.07174	5.79845	0.02545	5.79845	0.01976	5.79845	0.00917	5.79845	0.05329	5.79845	0.00757	5.79845	0.0064	5.79845	0.01061
5.82913	0.21906	5.82913	0.02627	5.82913	0.06824	5.82913	0.02903	5.82913	0.01823	5.82913	0.01061	5.82913	0.05098	5.82913	0.00973	5.82913	0.00639	5.82913	0.01023
5.85981	0.20531	5.85981	0.02906	5.85981	0.06463	5.85981	0.03211	5.85981	0.01707	5.85981	0.01242	5.85981	0.048	5.85981	0.01102	5.85981	0.00629	5.85981	0.00942
5.89049	0.19135	5.89049	0.03387	5.89049	0.06043	5.89049	0.03388	5.89049	0.01617	5.89049	0.0141	5.89049	0.04439	5.89049	0.01134	5.89049	0.00602	5.89049	0.00828
5.92117	0.17748	5.92117	0.03846	5.92117	0.05504	5.92117	0.03399	5.92117	0.01534	5.92117	0.01538	5.92117	0.04026	5.92117	0.01069	5.92117	0.00557	5.92117	0.00693
5.95185	0.16395	5.95185	0.04146	5.95185	0.04798	5.95185	0.03239	5.95185	0.01443	5.95185	0.0161	5.95185	0.03578	5.95185	0.00915	5.95185	0.005	5.95185	0.00556
5.98253	0.15098	5.98253	0.04222	5.98253	0.03898	5.98253	0.02936	5.98253	0.0133	5.98253	0.01618	5.98253	0.0312	5.98253	0.00692	5.98253	0.00442	5.98253	0.00449
6.0132	0.13873	6.0132	0.04062	6.0132	0.0281	6.0132	0.02549	6.0132	0.0119	6.0132	0.01563	6.0132	0.02683	6.0132	0.00431	6.0132	0.00397	6.0132	0.00418

## Sheet: Figure 2f
PtSn/γ-Al2O3					Pt/γ-Al2O3
Wavenumber	Raw Intensity	Peak 1	Peak 2	Peak 3	Wavenumber	Raw Intensity	Peak 1	Peak 2	Peak 3
2200.38	0.000123375	0.000320823	0.000123375	0.00024675	2200.38	5.87712e-06	5.87712e-06	0.000165756	0.000469796
2199.42	0.000103465	0.000323942	0.000123375	0.000246749	2199.42	5.87712e-06	8.39787e-06	0.000172977	0.000480218
2198.45	8.75405e-05	0.000327136	0.000123374	0.000246747	2198.45	4.70655e-06	1.09186e-05	0.000180244	0.000490738
2197.49	7.56185e-05	0.000330405	0.000123373	0.000246745	2197.49	2.34884e-06	1.34394e-05	0.000187558	0.000501354
2196.52	6.36554e-05	0.000333758	0.000123371	0.000246742	2196.52	1.17501e-06	1.59601e-05	0.000194925	0.000512077
2195.56	5.9685e-05	0.000337189	0.00012337	0.000246739	2195.56	0	1.84809e-05	0.000202339	0.000522895
2194.59	5.9685e-05	0.000340705	0.000123368	0.000246737	2194.59	0	2.10016e-05	0.000209807	0.000533819
2193.63	5.9685e-05	0.000344307	0.000123367	0.000246734	2193.63	0	2.35224e-05	0.000217327	0.000544849
2192.67	5.9685e-05	0.000348001	0.000123365	0.000246731	2192.67	0	2.60431e-05	0.000224904	0.00055599
2191.7	5.9685e-05	0.000351792	0.000123364	0.000246728	2191.7	0	2.85639e-05	0.00023254	0.000567251
2190.74	5.57103e-05	0.000355675	0.000123362	0.000246725	2190.74	1.17501e-06	3.10846e-05	0.000240231	0.000578619
2189.77	5.17313e-05	0.000359659	0.000123361	0.000246721	2189.77	2.34884e-06	3.36054e-05	0.000247984	0.000590107
2188.81	4.37596e-05	0.000363745	0.000123359	0.000246718	2188.81	5.87712e-06	3.61261e-05	0.000255799	0.000601714
2187.84	3.58099e-05	0.000367942	0.000123357	0.000246713	2187.84	1.17544e-05	3.86469e-05	0.000263681	0.000613455
2186.88	3.58099e-05	0.000372246	0.000123355	0.000246709	2186.88	2.11581e-05	4.11676e-05	0.000271626	0.000625314
2185.92	3.18082e-05	0.000376664	0.000123353	0.000246705	2185.92	3.17443e-05	4.36884e-05	0.00027964	0.000637306
2184.95	3.18082e-05	0.000381202	0.000123351	0.000246701	2184.95	4.46686e-05	4.62091e-05	0.000287725	0.000649432
2183.99	3.18082e-05	0.000385866	0.000123348	0.000246697	2183.99	5.87846e-05	4.87299e-05	0.000295885	0.000661701
2183.02	3.18082e-05	0.000390654	0.000123346	0.000246692	2183.02	7.17154e-05	5.12506e-05	0.000304118	0.000674106
2182.06	3.18082e-05	0.000395573	0.000123344	0.000246688	2182.06	8.34695e-05	5.37714e-05	0.000312428	0.000686654
2181.1	3.18082e-05	0.000400631	0.000123342	0.000246684	2181.1	9.17022e-05	5.62921e-05	0.000320818	0.000699353
2180.13	3.58099e-05	0.000405834	0.00012334	0.00024668	2180.13	9.75726e-05	5.88129e-05	0.000329294	0.00071221
2179.17	3.58099e-05	0.000411182	0.000123338	0.000246676	2179.17	0.000101105	6.13336e-05	0.000337853	0.000725218
2178.2	3.97669e-05	0.000416682	0.000123336	0.000246672	2178.2	0.000101105	6.38544e-05	0.0003465	0.000738386
2177.24	4.37596e-05	0.000422341	0.000123334	0.000246668	2177.24	0.000101105	6.63751e-05	0.000355238	0.000751718
2176.27	4.37596e-05	0.000428172	0.000123332	0.000246665	2176.27	9.99245e-05	6.88959e-05	0.000364075	0.000765231
2175.31	4.37596e-05	0.000434167	0.000123331	0.000246661	2175.31	9.75726e-05	7.14166e-05	0.000373005	0.000778907
2174.35	3.97669e-05	0.000440343	0.000123329	0.000246657	2174.35	9.6401e-05	7.39374e-05	0.000382037	0.000792764
2173.38	3.18082e-05	0.000446703	0.000123326	0.000246653	2173.38	9.40541e-05	7.64581e-05	0.000391172	0.000806804
2172.42	2.38725e-05	0.000453264	0.000123324	0.000246648	2172.42	9.17022e-05	7.89789e-05	0.000400421	0.000821044
2171.45	1.19357e-05	0.000460019	0.000123322	0.000246643	2171.45	8.93455e-05	8.14996e-05	0.000409779	0.00083547
2170.49	3.95565e-06	0.000466982	0.000123319	0.000246638	2170.49	8.69962e-05	8.40204e-05	0.000419251	0.000850094
2169.53	0	0.000474164	0.000123316	0.000246632	2169.53	8.58135e-05	8.65411e-05	0.000428845	0.000864926
2168.56	3.95565e-06	0.000481573	0.000123313	0.000246626	2168.56	8.58135e-05	8.90619e-05	0.000438562	0.000879968
2167.6	1.19357e-05	0.000489228	0.000123311	0.000246621	2167.6	8.69962e-05	9.15826e-05	0.000448415	0.000895241
2166.63	2.78425e-05	0.000497122	0.000123308	0.000246617	2166.63	9.05244e-05	9.41034e-05	0.000458397	0.000910725
2165.67	5.17313e-05	0.000505275	0.000123307	0.000246613	2165.67	9.6401e-05	9.66241e-05	0.000468518	0.000926443
2164.7	7.95705e-05	0.000513697	0.000123306	0.000246611	2164.7	0.000102271	9.91449e-05	0.000478783	0.000942396
2163.74	0.000111419	0.000522404	0.000123305	0.000246611	2163.74	0.00010816	0.000101666	0.0004892	0.000958596
2162.78	0.000135328	0.000531414	0.000123306	0.000246611	2162.78	0.000112863	0.000104186	0.000499778	0.000975061
2161.81	0.000155206	0.00054072	0.000123306	0.000246613	2161.81	0.000116382	0.000106707	0.000510511	0.000991771
2160.85	0.000167161	0.000550351	0.000123307	0.000246615	2160.85	0.000118731	0.000109228	0.000521414	0.00101
2159.88	0.000167161	0.000560316	0.000123308	0.000246617	2159.88	0.000121086	0.000111749	0.00053249	0.00103
2158.92	0.000159183	0.000570646	0.000123309	0.000246619	2158.92	0.000122268	0.000114269	0.000543757	0.00104
2157.95	0.000151224	0.000581332	0.00012331	0.00024662	2157.95	0.000123436	0.00011679	0.000555205	0.00106
2156.99	0.000139289	0.000592407	0.00012331	0.000246621	2156.99	0.000123436	0.000119311	0.000566852	0.00108
2156.03	0.000127351	0.000603888	0.00012331	0.000246621	2156.03	0.000123436	0.000121832	0.000578704	0.0011
2155.06	0.000127351	0.000615804	0.000123311	0.000246621	2155.06	0.000122268	0.000124352	0.000590777	0.00112
2154.1	0.000127351	0.000628158	0.000123311	0.000246621	2154.1	0.000119915	0.000126873	0.000603067	0.00114
2153.13	0.000135328	0.000640979	0.000123311	0.000246622	2153.13	0.000116382	0.000129394	0.000615588	0.00116
2152.17	0.000143285	0.000654297	0.000123311	0.000246623	2152.17	0.000112863	0.000131915	0.000628353	0.00118
2151.2	0.000159183	0.000668146	0.000123312	0.000246624	2151.2	0.000110502	0.000134435	0.000641378	0.0012
2150.24	0.000175121	0.000682531	0.000123313	0.000246627	2150.24	0.000109331	0.000136956	0.000654662	0.00122
2149.28	0.00019503	0.000697494	0.000123315	0.00024663	2149.28	0.000110502	0.000139477	0.000668222	0.00124
2148.31	0.000214932	0.000713059	0.000123317	0.000246635	2148.31	0.000114029	0.000141998	0.000682069	0.00126
2147.35	0.000234825	0.000729286	0.00012332	0.00024664	2147.35	0.000119915	0.000144518	0.00069623	0.00128
2146.38	0.000258713	0.000746169	0.000123323	0.000246646	2146.38	0.000126969	0.000147039	0.000710695	0.0013
2145.42	0.000278592	0.00076377	0.000123326	0.000246654	2145.42	0.000137547	0.00014956	0.000725494	0.00132
2144.45	0.000298491	0.000782121	0.000123331	0.000246662	2144.45	0.000150483	0.000152081	0.000740636	0.00135
2143.49	0.000318408	0.000801296	0.000123335	0.000246672	2143.49	0.000164587	0.000154601	0.000756155	0.00137
2142.53	0.000334328	0.000821297	0.00012334	0.000246682	2142.53	0.000182212	0.000157122	0.000772045	0.0014
2141.56	0.000358211	0.000842188	0.000123345	0.000246694	2141.56	0.000199849	0.000159643	0.000788331	0.00142
2140.6	0.000382079	0.000864034	0.000123351	0.000246707	2140.6	0.000219836	0.000162164	0.000805039	0.00145
2139.63	0.00040995	0.000886883	0.000123358	0.000246722	2139.63	0.000239821	0.000164684	0.000822184	0.00147
2138.67	0.000441803	0.000910833	0.000123365	0.000246739	2138.67	0.00025863	0.000167205	0.000839808	0.0015
2137.7	0.000477631	0.000935892	0.000123374	0.000246759	2137.7	0.000278615	0.000169726	0.000857903	0.00152
2136.74	0.00051343	0.00096217	0.000123383	0.000246782	2136.74	0.000297422	0.000172247	0.000876514	0.00155
2135.78	0.000553263	0.000989731	0.000123393	0.000246808	2135.78	0.000316236	0.000174767	0.000895659	0.00158
2134.81	0.000601016	0.00102	0.000123404	0.000246839	2134.81	0.000335044	0.000177288	0.000915377	0.00161
2133.85	0.000648784	0.00105	0.000123416	0.000246876	2133.85	0.000352679	0.000179809	0.000935709	0.00164
2132.88	0.000708466	0.00108	0.000123429	0.000246919	2132.88	0.00037266	0.00018233	0.000956655	0.00167
2131.92	0.000772182	0.00111	0.000123444	0.000246972	2131.92	0.000392648	0.00018485	0.000978272	0.0017
2130.96	0.00084778	0.00115	0.000123461	0.000247037	2130.96	0.000412637	0.000187371	0.001	0.00173
2129.99	0.000927407	0.00119	0.00012348	0.000247116	2129.99	0.000433794	0.000189892	0.00102	0.00176
2129.03	0.00101	0.00123	0.0001235	0.000247214	2129.03	0.000453784	0.000192413	0.00105	0.0018
2128.06	0.00109	0.00127	0.000123523	0.000247335	2128.06	0.000473763	0.000194933	0.00107	0.00183
2127.1	0.00119	0.00131	0.000123547	0.000247487	2127.1	0.000493749	0.000197454	0.0011	0.00187
2126.13	0.00129	0.00136	0.000123574	0.000247678	2126.13	0.000513737	0.000199975	0.00112	0.0019
2125.17	0.00138	0.00141	0.000123604	0.000247919	2125.17	0.000532547	0.000202496	0.00115	0.00194
2124.21	0.00148	0.00146	0.000123635	0.000248224	2124.21	0.000553708	0.000205016	0.00118	0.00198
2123.24	0.00156	0.00152	0.000123668	0.00024861	2123.24	0.000573691	0.000207537	0.00121	0.00202
2122.28	0.00164	0.00158	0.000123703	0.000249104	2122.28	0.000594851	0.000210058	0.00124	0.00206
2121.31	0.00171	0.00164	0.00012374	0.000249734	2121.31	0.000616011	0.000212579	0.00127	0.0021
2120.35	0.00176	0.00171	0.000123778	0.000250537	2120.35	0.000632471	0.000215099	0.00131	0.00214
2119.39	0.00179	0.00178	0.000123817	0.000251566	2119.39	0.000645402	0.00021762	0.00134	0.00219
2118.42	0.00179	0.00186	0.000123855	0.000252882	2118.42	0.00065128	0.000220141	0.00138	0.00223
2117.46	0.00182	0.00194	0.000123894	0.000254567	2117.46	0.000654806	0.000222662	0.00142	0.00228
2116.49	0.00187	0.00203	0.000123935	0.000256724	2116.49	0.00067009	0.000225182	0.00146	0.00233
2115.53	0.00197	0.00212	0.000123978	0.000259483	2115.53	0.000699479	0.000227703	0.0015	0.00238
2114.56	0.0021	0.00222	0.000124023	0.000263014	2114.56	0.000740624	0.000230224	0.00154	0.00243
2113.6	0.00226	0.00233	0.000124073	0.000267508	2113.6	0.000797055	0.000232745	0.00159	0.00248
2112.64	0.00246	0.00245	0.000124127	0.000273224	2112.64	0.000868766	0.000235265	0.00164	0.00253
2111.67	0.00267	0.00258	0.000124186	0.000280469	2111.67	0.000952242	0.000237786	0.00169	0.00259
2110.71	0.00289	0.00272	0.00012425	0.000289625	2110.71	0.00105	0.000240307	0.00174	0.00265
2109.74	0.00312	0.00287	0.00012432	0.000301176	2109.74	0.00115	0.000242828	0.0018	0.00271
2108.78	0.00334	0.00303	0.000124395	0.000315668	2108.78	0.00126	0.000245349	0.00186	0.00277
2107.81	0.00354	0.00321	0.000124475	0.000333817	2107.81	0.00137	0.00024787	0.00192	0.00284
2106.85	0.00375	0.00341	0.000124561	0.000356462	2106.85	0.00149	0.000250393	0.00199	0.00291
2105.89	0.00394	0.00363	0.000124654	0.000384672	2105.89	0.00162	0.000252925	0.00206	0.00298
2104.92	0.00414	0.00386	0.000124757	0.000419622	2104.92	0.00177	0.000255492	0.00214	0.00305
2103.96	0.00433	0.00412	0.000124875	0.000462808	2103.96	0.00195	0.000258189	0.00222	0.00312
2102.99	0.00454	0.00442	0.00012502	0.000516023	2102.99	0.00215	0.000261341	0.00231	0.0032
2102.03	0.00476	0.00474	0.000125213	0.000581346	2102.03	0.00242	0.000265996	0.0024	0.00328
2101.06	0.00502	0.0051	0.000125495	0.000661395	2101.06	0.00277	0.000275324	0.0025	0.00337
2100.1	0.00533	0.00551	0.000125945	0.000758912	2100.1	0.00323	0.00029822	0.00261	0.00346
2099.14	0.00571	0.00599	0.000126704	0.000877479	2099.14	0.00389	0.000358202	0.00272	0.00355
2098.17	0.00621	0.00655	0.000128027	0.00102	2098.17	0.00484	0.000513091	0.00285	0.00364
2097.21	0.00687	0.00725	0.000130373	0.00119	2097.21	0.00629	0.00089636	0.00299	0.00374
2096.24	0.00781	0.00814	0.000134527	0.0014	2096.24	0.00856	0.00179	0.00313	0.00385
2095.28	0.00917	0.00937	0.000141841	0.00165	2095.28	0.01222	0.00376	0.0033	0.00396
2094.32	0.0112	0.01114	0.000154581	0.00195	2094.32	0.01819	0.00783	0.00348	0.00407
2093.35	0.01431	0.0138	0.000176496	0.00231	2093.35	0.02793	0.01573	0.00368	0.00419
2092.39	0.01909	0.01785	0.00021357	0.00273	2092.39	0.04365	0.0301	0.00392	0.00431
2091.42	0.02647	0.02406	0.000275315	0.00323	2091.42	0.06839	0.05456	0.00419	0.00444
2090.46	0.03769	0.03349	0.000376518	0.00382	2090.46	0.1059	0.0935	0.00452	0.00458
2089.49	0.05442	0.04749	0.000539802	0.00451	2089.49	0.16023	0.15138	0.00493	0.00472
2088.53	0.0786	0.06765	0.00079818	0.00533	2088.53	0.23472	0.23119	0.00545	0.00487
2087.57	0.11234	0.09573	0.0012	0.00627	2087.57	0.33064	0.33319	0.00612	0.00503
2086.6	0.15745	0.13336	0.00182	0.00737	2086.6	0.44557	0.45302	0.007	0.0052
2085.64	0.21507	0.18183	0.00274	0.00865	2085.64	0.57221	0.58129	0.00819	0.00538
2084.67	0.28512	0.24139	0.00411	0.01012	2084.67	0.6981	0.70341	0.00979	0.00557
2083.71	0.36589	0.31125	0.00609	0.01182	2083.71	0.80698	0.80303	0.01196	0.00577
2082.74	0.45382	0.38901	0.00892	0.01376	2082.74	0.88196	0.86484	0.01488	0.00598
2081.78	0.54365	0.47061	0.01288	0.01598	2081.78	0.91003	0.87865	0.01882	0.0062
2080.82	0.62904	0.55057	0.01834	0.0185	2080.82	0.88636	0.84207	0.02411	0.00645
2079.85	0.70363	0.62196	0.02569	0.02135	2079.85	0.81651	0.76133	0.03118	0.00671
2078.89	0.76222	0.67771	0.03544	0.02457	2078.89	0.71501	0.64934	0.04063	0.00699
2077.92	0.80193	0.71128	0.04811	0.02818	2077.92	0.60093	0.5225	0.05328	0.00729
2076.96	0.82266	0.71849	0.06431	0.03223	2076.96	0.49234	0.39651	0.07024	0.00763
2075.99	0.82691	0.70372	0.08457	0.03674	2075.99	0.40229	0.28395	0.09295	0.008
2075.03	0.81902	0.67098	0.10944	0.04174	2075.03	0.33766	0.19189	0.12319	0.0084
2074.07	0.80411	0.62372	0.13935	0.04728	2074.07	0.30046	0.12237	0.16301	0.00885
2073.1	0.78712	0.56619	0.17458	0.05338	2073.1	0.29037	0.07369	0.21437	0.00936
2072.14	0.77223	0.50253	0.21526	0.06008	2072.14	0.30676	0.0419	0.27885	0.00993
2071.17	0.76255	0.43684	0.26109	0.0674	2071.17	0.34947	0.02257	0.35668	0.01057
2070.21	0.76004	0.37246	0.3116	0.07538	2070.21	0.41804	0.01156	0.44678	0.01131
2069.24	0.76563	0.31216	0.36588	0.08403	2069.24	0.51014	0.00569	0.54595	0.01215
2068.28	0.7793	0.25776	0.42276	0.09339	2068.28	0.6199	0.00275	0.64931	0.01311
2067.32	0.80019	0.21046	0.48055	0.10346	2067.32	0.73712	0.00137	0.75002	0.01421
2066.35	0.82677	0.17049	0.53742	0.11425	2066.35	0.84783	0.000761332	0.8406	0.01548
2065.39	0.85695	0.13748	0.59135	0.12576	2065.39	0.93658	0.000511429	0.91316	0.01695
2064.42	0.8884	0.11068	0.64023	0.13801	2064.42	0.98993	0.000415523	0.9602	0.01863
2063.46	0.91877	0.08919	0.68194	0.15095	2063.46	1	0.000382005	0.97592	0.02055
2062.49	0.94603	0.07203	0.71464	0.16458	2062.49	0.96655	0.000372097	0.95113	0.02276
2061.53	0.96863	0.05831	0.73685	0.17888	2061.53	0.89642	0.000370582	0.88396	0.02527
2060.57	0.98548	0.04732	0.7475	0.19381	2060.57	0.80095	0.000371868	0.78482	0.02813
2059.6	0.996	0.03847	0.74723	0.2093	2059.6	0.69274	0.000374035	0.66752	0.03136
2058.64	1	0.03133	0.7405	0.2253	2058.64	0.58305	0.000376459	0.5457	0.03499
2057.67	0.99772	0.02556	0.72795	0.24176	2057.67	0.48043	0.000378956	0.4314	0.03904
2056.71	0.98983	0.02089	0.70998	0.2586	2056.71	0.39034	0.000381471	0.33341	0.04355
2055.74	0.9774	0.01714	0.68719	0.27571	2055.74	0.31535	0.00038399	0.2567	0.04852
2054.78	0.96173	0.01414	0.66025	0.29301	2054.78	0.25575	0.00038651	0.19969	0.05397
2053.82	0.94418	0.01175	0.62996	0.31041	2053.82	0.2103	0.000389031	0.1531	0.0599
2052.85	0.92588	0.00986	0.59719	0.32777	2052.85	0.17696	0.000391552	0.11013	0.06629
2051.89	0.90761	0.00837	0.56275	0.34503	2051.89	0.15351	0.000394073	0.07483	0.07314
2050.92	0.88976	0.00721	0.52758	0.362	2050.92	0.13793	0.000396593	0.05013	0.0804
2049.96	0.87241	0.00631	0.49238	0.3786	2049.96	0.12858	0.000399114	0.03433	0.08804
2049	0.85554	0.0056	0.45787	0.39469	2049	0.12413	0.000401635	0.02469	0.09598
2048.03	0.83913	0.00505	0.42455	0.41016	2048.03	0.12358	0.000404156	0.01886	0.10417
2047.07	0.82327	0.00462	0.39293	0.42486	2047.07	0.12607	0.000406676	0.01524	0.11249
2046.1	0.8081	0.00428	0.36326	0.43868	2046.1	0.13087	0.000409197	0.01285	0.12083
2045.14	0.79372	0.004	0.33569	0.4515	2045.14	0.13726	0.000411718	0.01117	0.12907
2044.17	0.78013	0.00378	0.3103	0.4632	2044.17	0.14455	0.000414239	0.0099	0.13704
2043.21	0.76719	0.0036	0.287	0.47371	2043.21	0.15207	0.000416759	0.00891	0.14459
2042.25	0.75466	0.00345	0.26573	0.48289	2042.25	0.15917	0.00041928	0.00809	0.15151
2041.28	0.7423	0.00331	0.24631	0.49068	2041.28	0.16534	0.000421801	0.00741	0.15762
2040.32	0.72994	0.0032	0.22854	0.49701	2040.32	0.1702	0.000424322	0.00683	0.16272
2039.35	0.7175	0.0031	0.21223	0.50183	2039.35	0.1735	0.000426842	0.00632	0.16663
2038.39	0.70498	0.00301	0.19718	0.50509	2038.39	0.17516	0.000429363	0.00589	0.16922
2037.42	0.69238	0.00293	0.18325	0.50675	2037.42	0.17518	0.000431884	0.0055	0.17038
2036.46	0.67965	0.00286	0.17027	0.50692	2036.46	0.17366	0.000434405	0.00516	0.17008
2035.5	0.66668	0.0028	0.15811	0.50609	2035.5	0.17072	0.000436925	0.00486	0.16834
2034.53	0.65334	0.00274	0.14667	0.50432	2034.53	0.16657	0.000439446	0.00459	0.16527
2033.57	0.63952	0.00268	0.13589	0.50163	2033.57	0.16146	0.000441967	0.00435	0.161
2032.6	0.62522	0.00263	0.1257	0.49806	2032.6	0.15565	0.000444488	0.00413	0.15572
2031.64	0.61054	0.00258	0.11607	0.49363	2031.64	0.14941	0.000447008	0.00394	0.14963
2030.67	0.59563	0.00254	0.10695	0.48837	2030.67	0.14296	0.000449529	0.00376	0.14292
2029.71	0.58065	0.0025	0.09834	0.48234	2029.71	0.13645	0.00045205	0.0036	0.13581
2028.75	0.56573	0.00246	0.09023	0.47559	2028.75	0.12999	0.000454571	0.00345	0.12848
2027.78	0.55089	0.00243	0.08259	0.46816	2027.78	0.1236	0.000457091	0.00331	0.12109
2026.82	0.53614	0.00239	0.07542	0.46011	2026.82	0.11731	0.000459612	0.00319	0.11379
2025.85	0.52144	0.00236	0.06871	0.45151	2025.85	0.11114	0.000462133	0.00308	0.10669
2024.89	0.50681	0.00233	0.06244	0.44242	2024.89	0.10512	0.000464654	0.00297	0.09991
2023.93	0.49227	0.00231	0.05662	0.43292	2023.93	0.09928	0.000467174	0.00288	0.09349
2022.96	0.47788	0.00228	0.05121	0.42304	2022.96	0.09362	0.000469695	0.00279	0.08747
2022	0.46366	0.00226	0.04621	0.41289	2022	0.08813	0.000472216	0.00271	0.08189
2021.03	0.4496	0.00223	0.04161	0.40251	2021.03	0.08278	0.000474737	0.00263	0.0767
2020.07	0.43564	0.00221	0.03739	0.39198	2020.07	0.07753	0.000477257	0.00256	0.07185
2019.1	0.42174	0.00219	0.03351	0.38135	2019.1	0.07236	0.000479778	0.0025	0.06727
2018.14	0.40791	0.00217	0.02999	0.37069	2018.14	0.06729	0.000482299	0.00243	0.06287
2017.18	0.39419	0.00216	0.02678	0.36006	2017.18	0.06235	0.00048482	0.00238	0.05856
2016.21	0.38067	0.00214	0.02387	0.34949	2016.21	0.05759	0.00048734	0.00233	0.0543
2015.25	0.36749	0.00212	0.02124	0.33904	2015.25	0.05305	0.000489861	0.00228	0.05009
2014.28	0.35471	0.00211	0.01887	0.32873	2014.28	0.04875	0.000492382	0.00223	0.04595
2013.32	0.34239	0.00209	0.01675	0.31862	2013.32	0.0447	0.000494903	0.00219	0.04195
2012.36	0.3305	0.00208	0.01484	0.30872	2012.36	0.04089	0.000497423	0.00215	0.03815
2011.39	0.31894	0.00207	0.01315	0.29904	2011.39	0.03731	0.000499944	0.00211	0.03459
2010.43	0.30769	0.00206	0.01164	0.2896	2010.43	0.03397	0.000502465	0.00207	0.03132
2009.46	0.29669	0.00204	0.0103	0.2804	2009.46	0.03087	0.000504986	0.00204	0.02835
2008.5	0.28596	0.00203	0.00911	0.27145	2008.5	0.02803	0.000507506	0.00201	0.02568
2007.53	0.27555	0.00202	0.00807	0.26274	2007.53	0.02544	0.000510027	0.00198	0.0233
2006.57	0.26549	0.00201	0.00716	0.25426	2006.57	0.02311	0.000512548	0.00195	0.02119
2005.61	0.25579	0.002	0.00636	0.24598	2005.61	0.02102	0.000515069	0.00192	0.01933
2004.64	0.24643	0.00199	0.00566	0.23791	2004.64	0.01915	0.000517589	0.0019	0.01769
2003.68	0.23738	0.00198	0.00505	0.23002	2003.68	0.01748	0.00052011	0.00188	0.01626
2002.71	0.22858	0.00197	0.00452	0.22228	2002.71	0.01599	0.000522631	0.00186	0.01501
2001.75	0.22001	0.00196	0.00406	0.21468	2001.75	0.01465	0.000525152	0.00184	0.01391
2000.78	0.21164	0.00196	0.00367	0.20721	2000.78	0.01345	0.000527672	0.00182	0.01295
1999.82	0.20347	0.00195	0.00333	0.19985	1999.82	0.01236	0.000530193	0.0018	0.01211
1998.86	0.19551	0.00194	0.00304	0.19257	1998.86	0.01138	0.000532714	0.00178	0.01136
1997.89	0.18776	0.00193	0.00279	0.18536	1997.89	0.01047	0.000535235	0.00176	0.01071
1996.93	0.18017	0.00193	0.00258	0.17823	1996.93	0.00964	0.000537755	0.00175	0.01013
1995.96	0.17276	0.00192	0.0024	0.17117	1995.96	0.00886	0.000540276	0.00174	0.00961
1995	0.16548	0.00191	0.00225	0.16417	1995	0.00814	0.000542797	0.00172	0.00914
1994.03	0.15833	0.00191	0.00212	0.15723	1994.03	0.00747	0.000545318	0.00171	0.00872
1993.07	0.15132	0.0019	0.00202	0.15036	1993.07	0.00684	0.000547838	0.0017	0.00834
1992.11	0.14446	0.00189	0.00193	0.14358	1992.11	0.00625	0.000550359	0.00169	0.00799
1991.14	0.13777	0.00189	0.00185	0.13689	1991.14	0.00571	0.00055288	0.00168	0.00768
1990.18	0.13123	0.00188	0.00179	0.13029	1990.18	0.0052	0.000555401	0.00167	0.00738
1989.21	0.12487	0.00188	0.00174	0.12382	1989.21	0.00473	0.000557921	0.00166	0.00711
1988.25	0.11867	0.00187	0.0017	0.11748	1988.25	0.00429	0.000560442	0.00165	0.00686
1987.29	0.11264	0.00187	0.00166	0.11129	1987.29	0.00389	0.000562963	0.00164	0.00663
1986.32	0.10679	0.00186	0.00163	0.10527	1986.32	0.00352	0.000565484	0.00163	0.00641
1985.36	0.10112	0.00185	0.00161	0.09942	1985.36	0.00319	0.000568004	0.00162	0.00621
1984.39	0.09564	0.00185	0.00159	0.09377	1984.39	0.00289	0.000570525	0.00162	0.00602
1983.43	0.09037	0.00184	0.00158	0.08833	1983.43	0.00263	0.000573046	0.00161	0.00584
1982.46	0.0853	0.00184	0.00156	0.08311	1982.46	0.0024	0.000575567	0.0016	0.00567
1981.5	0.08045	0.00183	0.00155	0.07812	1981.5	0.00219	0.000578087	0.0016	0.00551
1980.54	0.07579	0.00183	0.00155	0.07335	1980.54	0.00201	0.000580608	0.00159	0.00536
1979.57	0.07132	0.00183	0.00154	0.06883	1979.57	0.00185	0.000583129	0.00159	0.00522
1978.61	0.06705	0.00182	0.00154	0.06454	1978.61	0.0017	0.00058565	0.00158	0.00508
1977.64	0.06294	0.00182	0.00153	0.06049	1977.64	0.00158	0.00058817	0.00158	0.00496
1976.68	0.059	0.00181	0.00153	0.05667	1976.68	0.00147	0.000590691	0.00158	0.00484
1975.71	0.05521	0.00181	0.00153	0.05308	1975.71	0.00137	0.000593212	0.00157	0.00472
1974.75	0.05156	0.0018	0.00153	0.04971	1974.75	0.00128	0.000595733	0.00157	0.00461
1973.79	0.04805	0.0018	0.00153	0.04657	1973.79	0.0012	0.000598253	0.00157	0.00451
1972.82	0.0447	0.00179	0.00153	0.04362	1972.82	0.00113	0.000600774	0.00156	0.00441
1971.86	0.04152	0.00179	0.00153	0.04088	1971.86	0.00107	0.000603295	0.00156	0.00432
1970.89	0.03852	0.00179	0.00153	0.03832	1970.89	0.00102	0.000605816	0.00156	0.00423
1969.93	0.03572	0.00178	0.00153	0.03593	1969.93	0.000974569	0.000608336	0.00156	0.00415
1968.96	0.03311	0.00178	0.00153	0.03371	1968.96	0.000935781	0.000610857	0.00155	0.00407
1968	0.03068	0.00178	0.00153	0.03165	1968	0.000904033	0.000613378	0.00155	0.00399
1967.04	0.0284	0.00177	0.00153	0.02973	1967.04	0.000875821	0.000615899	0.00155	0.00392
1966.07	0.02624	0.00177	0.00153	0.02794	1966.07	0.000851127	0.000618419	0.00155	0.00385
1965.11	0.02418	0.00176	0.00153	0.02628	1965.11	0.000832324	0.00062094	0.00155	0.00378
1964.14	0.02222	0.00176	0.00153	0.02473	1964.14	0.000817046	0.000623461	0.00155	0.00372
1963.18	0.02036	0.00176	0.00153	0.02329	1963.18	0.000804116	0.000625982	0.00155	0.00366
1962.21	0.01859	0.00175	0.00153	0.02194	1962.21	0.000797055	0.000628502	0.00155	0.0036
1961.25	0.01694	0.00175	0.00153	0.02068	1961.25	0.000790003	0.000631023	0.00155	0.00354
1960.29	0.0154	0.00175	0.00153	0.01951	1960.29	0.000784121	0.000633544	0.00155	0.00349
1959.32	0.01397	0.00174	0.00153	0.01841	1959.32	0.000778244	0.000636065	0.00155	0.00344
1958.36	0.01265	0.00174	0.00153	0.01739	1958.36	0.000770016	0.000638585	0.00155	0.00339
1957.39	0.01144	0.00174	0.00153	0.01642	1957.39	0.00076061	0.000641106	0.00155	0.00334
1956.43	0.01032	0.00173	0.00153	0.01552	1956.43	0.000751207	0.000643627	0.00155	0.0033
1955.46	0.0093	0.00173	0.00153	0.01468	1955.46	0.000741804	0.000646148	0.00155	0.00325
1954.5	0.00837	0.00173	0.00153	0.01389	1954.5	0.000733576	0.000648668	0.00155	0.00321
1953.54	0.00753	0.00173	0.00153	0.01315	1953.54	0.000726518	0.000651189	0.00155	0.00317
1952.57	0.00678	0.00172	0.00153	0.01245	1952.57	0.000721813	0.00065371	0.00155	0.00313
1951.61	0.00609	0.00172	0.00153	0.0118	1951.61	0.00071711	0.000656231	0.00155	0.0031
1950.64	0.00548	0.00172	0.00153	0.01119	1950.64	0.000714763	0.000658751	0.00155	0.00306
1949.68	0.00493	0.00171	0.00153	0.01062	1949.68	0.00071124	0.000661272	0.00155	0.00303
1948.72	0.00443	0.00171	0.00153	0.01008	1948.72	0.000708882	0.000663793	0.00155	0.00299
1947.75	0.00399	0.00171	0.00153	0.00957	1947.75	0.000706534	0.000666314	0.00155	0.00296
1946.79	0.0036	0.00171	0.00153	0.0091	1946.79	0.000705358	0.000668834	0.00155	0.00293
1945.82	0.00326	0.0017	0.00153	0.00866	1945.82	0.000704181	0.000671355	0.00156	0.0029
1944.86	0.00296	0.0017	0.00153	0.00825	1944.86	0.000703007	0.000673876	0.00156	0.00287
1943.89	0.0027	0.0017	0.00153	0.00786	1943.89	0.000700656	0.000676397	0.00156	0.00285
1942.93	0.00248	0.0017	0.00153	0.0075	1942.93	0.000698306	0.000678917	0.00156	0.00282
1941.97	0.0023	0.00169	0.00153	0.00717	1941.97	0.000694779	0.000681438	0.00156	0.0028
1941	0.00216	0.00169	0.00153	0.00685	1941	0.000690076	0.000683959	0.00156	0.00277
1940.04	0.00205	0.00169	0.00153	0.00656	1940.04	0.000686547	0.00068648	0.00157	0.00275
1939.07	0.00196	0.00169	0.00153	0.00629	1939.07	0.000683021	0.000689	0.00157	0.00273
1938.11	0.00189	0.00169	0.00153	0.00603	1938.11	0.000679494	0.000691521	0.00157	0.00271
1937.14	0.00185	0.00168	0.00153	0.0058	1937.14	0.000675967	0.000694042	0.00157	0.00268
1936.18	0.00182	0.00168	0.00153	0.00558	1936.18	0.000672441	0.000696563	0.00158	0.00266
1935.22	0.0018	0.00168	0.00153	0.00537	1935.22	0.000668913	0.000699083	0.00158	0.00264
1934.25	0.00179	0.00168	0.00153	0.00519	1934.25	0.000665388	0.000701604	0.00158	0.00263
1933.29	0.00178	0.00167	0.00153	0.00501	1933.29	0.000663036	0.000704125	0.00158	0.00261
1932.32	0.00177	0.00167	0.00153	0.00485	1932.32	0.000660684	0.000706646	0.00158	0.00259
1931.36	0.00174	0.00167	0.00153	0.0047	1931.36	0.000658334	0.000709166	0.00159	0.00257
1930.39	0.00171	0.00167	0.00153	0.00456	1930.39	0.000657158	0.000711687	0.00159	0.00256
1929.43	0.00167	0.00167	0.00153	0.00443	1929.43	0.000657158	0.000714208	0.00159	0.00254
1928.47	0.00163	0.00167	0.00153	0.00432	1928.47	0.000657158	0.000716729	0.0016	0.00253
1927.5	0.00159	0.00166	0.00153	0.00421	1927.5	0.000655984	0.000719249	0.0016	0.00251
1926.54	0.00155	0.00166	0.00153	0.00411	1926.54	0.000655984	0.00072177	0.0016	0.0025
1925.57	0.00151	0.00166	0.00153	0.00401	1925.57	0.000655984	0.000724291	0.0016	0.00249
1924.61	0.00148	0.00166	0.00153	0.00393	1924.61	0.000654806	0.000726812	0.00161	0.00247
1923.65	0.00144	0.00166	0.00153	0.00385	1923.65	0.000654806	0.000729332	0.00161	0.00246
1922.68	0.0014	0.00166	0.00153	0.00378	1922.68	0.000653631	0.000731853	0.00161	0.00245
1921.72	0.00136	0.00165	0.00153	0.00371	1921.72	0.000653631	0.000734374	0.00162	0.00244
1920.75	0.00132	0.00165	0.00153	0.00365	1920.75	0.000652455	0.000736895	0.00162	0.00243
1919.79	0.00128	0.00165	0.00153	0.0036	1919.79	0.000652455	0.000739415	0.00162	0.00241
1918.82	0.00124	0.00165	0.00153	0.00355	1918.82	0.00065128	0.000741936	0.00162	0.0024
1917.86	0.0012	0.00165	0.00153	0.0035	1917.86	0.00065128	0.000744457	0.00163	0.00239
1916.9	0.00118	0.00165	0.00153	0.00346	1916.9	0.00065128	0.000746978	0.00163	0.00238
1915.93	0.00116	0.00165	0.00153	0.00342	1915.93	0.00065128	0.000749498	0.00163	0.00238
1914.97	0.00115	0.00164	0.00153	0.00339	1914.97	0.00065128	0.000752019	0.00164	0.00237
1914	0.00115	0.00164	0.00153	0.00336	1914	0.000652455	0.00075454	0.00164	0.00236
1913.04	0.00116	0.00164	0.00153	0.00333	1913.04	0.000652455	0.000757061	0.00164	0.00235
1912.08	0.00117	0.00164	0.00153	0.0033	1912.08	0.000653631	0.000759581	0.00165	0.00234
1911.11	0.00118	0.00164	0.00153	0.00328	1911.11	0.000654806	0.000762102	0.00165	0.00233
1910.15	0.00119	0.00164	0.00153	0.00326	1910.15	0.000655984	0.000764623	0.00165	0.00233
1909.18	0.0012	0.00164	0.00153	0.00324	1909.18	0.000658334	0.000767144	0.00166	0.00232
1908.22	0.00121	0.00164	0.00153	0.00322	1908.22	0.000660684	0.000769664	0.00166	0.00231
1907.25	0.00123	0.00163	0.00153	0.0032	1907.25	0.000665388	0.000772185	0.00167	0.00231
1906.29	0.00126	0.00163	0.00153	0.00319	1906.29	0.000671266	0.000774706	0.00167	0.0023
1905.33	0.00129	0.00163	0.00153	0.00317	1905.33	0.000678318	0.000777227	0.00167	0.00229
1904.36	0.00132	0.00163	0.00153	0.00316	1904.36	0.000687723	0.000779747	0.00168	0.00229
1903.4	0.00136	0.00163	0.00153	0.00315	1903.4	0.000699479	0.000782268	0.00168	0.00228
1902.43	0.0014	0.00163	0.00153	0.00314	1902.43	0.000715939	0.000784789	0.00168	0.00228
1901.47	0.00144	0.00163	0.00153	0.00313	1901.47	0.000735929	0.00078731	0.00169	0.00227
1900.5	0.00149	0.00163	0.00153	0.00313	1900.5	0.00076061	0.00078983	0.00169	0.00227
1899.54	0.00153	0.00163	0.00153	0.00312	1899.54	0.000792351	0.000792351	0.00169	0.00226
1898.58	0.00157				1898.58	0.000829948
1897.61	0.00161				1897.61	0.00087227
1896.65	0.00164				1896.65	0.000921644
1895.68	0.00168				1895.68	0.000975724
1894.72	0.0017				1894.72	0.00104
1893.75	0.00173				1893.75	0.00112
1892.79	0.00175				1892.79	0.00122
1891.83	0.00177				1891.83	0.00134
1890.86	0.00178				1890.86	0.0015
1889.9	0.00179				1889.9	0.0017
1888.93	0.00179				1888.93	0.00196
1887.97	0.00181				1887.97	0.00229
1887.01	0.00183				1887.01	0.00271
1886.04	0.00187				1886.04	0.00324
1885.08	0.00191				1885.08	0.00391
1884.11	0.00196				1884.11	0.00472
1883.15	0.00202				1883.15	0.00567
1882.18	0.00208				1882.18	0.00674
1881.22	0.00215				1881.22	0.0079
1880.26	0.00223				1880.26	0.0091
1879.29	0.00232				1879.29	0.01026
1878.33	0.00242				1878.33	0.01133
1877.36	0.00252				1877.36	0.01224
1876.4	0.00262				1876.4	0.01297
1875.43	0.00273				1875.43	0.0135
1874.47	0.00283				1874.47	0.01386
1873.51	0.00294				1873.51	0.0141
1872.54	0.00305				1872.54	0.01428
1871.58	0.00317				1871.58	0.01445
1870.61	0.00332				1870.61	0.01468
1869.65	0.00351				1869.65	0.01501
1868.68	0.00374				1868.68	0.01545
1867.72	0.004				1867.72	0.016
1866.76	0.00431				1866.76	0.01663
1865.79	0.00466				1865.79	0.01733
1864.83	0.00504				1864.83	0.01809
1863.86	0.00548				1863.86	0.01893
1862.9	0.00597				1862.9	0.01987
1861.93	0.00652				1861.93	0.02095
1860.97	0.00716				1860.97	0.0222
1860.01	0.00788				1860.01	0.02362
1859.04	0.0087				1859.04	0.02522
1858.08	0.0096				1858.08	0.02698
1857.11	0.01059				1857.11	0.02889
1856.15	0.01168				1856.15	0.03094
1855.18	0.01286				1855.18	0.03314
1854.22	0.01416				1854.22	0.03549
1853.26	0.01556				1853.26	0.03797
1852.29	0.01706				1852.29	0.04057
1851.33	0.01864				1851.33	0.0433
1850.36	0.0203				1850.36	0.04615
1849.4	0.02205				1849.4	0.04918
1848.43	0.02394				1848.43	0.05245
1847.47	0.02602				1847.47	0.0561
1846.51	0.02837				1846.51	0.0602
1845.54	0.03101				1845.54	0.06481
1844.58	0.03395				1844.58	0.06985
1843.61	0.03709				1843.61	0.07515
1842.65	0.0403				1842.65	0.0805
1841.69	0.04347				1841.69	0.08574
1840.72	0.04649				1840.72	0.09083
1839.76	0.04933				1839.76	0.09579
1838.79	0.05198				1838.79	0.10072
1837.83	0.05445				1837.83	0.10567
1836.87	0.05672				1836.87	0.11064
1835.9	0.05875				1835.9	0.11557
1834.94	0.06047				1834.94	0.12034
1833.97	0.06182				1833.97	0.12486
1833.01	0.06279				1833.01	0.12905
1832.04	0.0634				1832.04	0.13289
1831.08	0.06368				1831.08	0.13643
1830.12	0.06369				1830.12	0.13969
1829.15	0.06349				1829.15	0.14265
1828.19	0.06309				1828.19	0.14527
1827.22	0.06248				1827.22	0.14747
1826.26	0.06162				1826.26	0.14925
1825.29	0.06053				1825.29	0.15067
1824.33	0.0592				1824.33	0.15183
1823.37	0.05767				1823.37	0.15284
1822.4	0.05597				1822.4	0.15374
1821.44	0.05412				1821.44	0.15449
1820.47	0.05214				1820.47	0.15499
1819.51	0.05005				1819.51	0.15509
1818.54	0.04786				1818.54	0.15468
1817.58	0.04562				1817.58	0.15373
1816.62	0.04335				1816.62	0.15224
1815.65	0.0411				1815.65	0.15027
1814.69	0.03889				1814.69	0.14788
1813.72	0.03676				1813.72	0.14509
1812.76	0.03473				1812.76	0.14189
1811.79	0.03282				1811.79	0.13831
1810.83	0.03106				1810.83	0.1344
1809.87	0.02947				1809.87	0.13031
1808.9	0.02806				1808.9	0.12622
1807.94	0.02686				1807.94	0.12231
1806.97	0.02586				1806.97	0.11867
1806.01	0.02504				1806.01	0.11531
1805.05	0.02438				1805.05	0.11212
1804.08	0.02385				1804.08	0.10901
1803.12	0.02343				1803.12	0.10588
1802.15	0.02309				1802.15	0.10269
1801.19	0.02282				1801.19	0.0995
1800.22	0.02259				1800.22	0.09641
1799.26	0.02239				1799.26	0.09352
1798.3	0.02222				1798.3	0.09087
1797.33	0.02204				1797.33	0.08844
1796.37	0.02186				1796.37	0.08613
1795.4	0.02166				1795.4	0.08382
1794.44	0.02146				1794.44	0.08139
1793.47	0.02124				1793.47	0.07882
1792.51	0.02103				1792.51	0.07613
1791.55	0.02083				1791.55	0.07344
1790.58	0.02063				1790.58	0.07086
1789.62	0.02043				1789.62	0.06848
1788.65	0.0202				1788.65	0.0663
1787.69	0.01995				1787.69	0.06429
1786.72	0.01964				1786.72	0.06237
1785.76	0.01931				1785.76	0.0605
1784.8	0.01894				1784.8	0.05864
1783.83	0.01856				1783.83	0.0568
1782.87	0.01819				1782.87	0.05499
1781.9	0.01783				1781.9	0.05321
1780.94	0.0175				1780.94	0.05149
1779.97	0.01719				1779.97	0.04983
1779.01	0.01689				1779.01	0.04825
1778.05	0.01659				1778.05	0.04674
1777.08	0.01628				1777.08	0.04529
1776.12	0.01596				1776.12	0.04389
1775.15	0.01563				1775.15	0.0425
1774.19	0.01529				1774.19	0.04108
1773.22	0.01496				1773.22	0.03957
1772.26	0.01463				1772.26	0.03794
1771.3	0.01429				1771.3	0.03624
1770.33	0.01396				1770.33	0.03456
1769.37	0.01363				1769.37	0.03302
1768.4	0.01329				1768.4	0.03166
1767.44	0.01295				1767.44	0.0305
1766.47	0.01262				1766.47	0.02948
1765.51	0.01226				1765.51	0.02853
1764.55	0.01189				1764.55	0.02761
1763.58	0.01151				1763.58	0.02667
1762.62	0.0111				1762.62	0.0257
1761.65	0.01069				1761.65	0.02473
1760.69	0.01028				1760.69	0.02377
1759.73	0.00988				1759.73	0.02285
1758.76	0.0095				1758.76	0.02198
1757.8	0.00912				1757.8	0.02117
1756.83	0.00877				1756.83	0.02039
1755.87	0.00842				1755.87	0.01964
1754.9	0.00809				1754.9	0.01891
1753.94	0.00775				1753.94	0.0182
1752.98	0.00742				1752.98	0.01751
1752.01	0.00708				1752.01	0.01685
1751.05	0.00675				1751.05	0.0162
1750.08	0.00642				1750.08	0.01556
1749.12	0.00609				1749.12	0.01491
1748.15	0.00577				1748.15	0.01424
1747.19	0.00548				1747.19	0.01357
1746.23	0.0052				1746.23	0.01291
1745.26	0.00495				1745.26	0.0123
1744.3	0.00474				1744.3	0.01173
1743.33	0.00454				1743.33	0.0112
1742.37	0.00436				1742.37	0.0107
1741.4	0.00421				1741.4	0.01022
1740.44	0.00406				1740.44	0.00974
1739.48	0.00393				1739.48	0.00928
1738.51	0.00379				1738.51	0.00883
1737.55	0.00365				1737.55	0.0084
1736.58	0.0035				1736.58	0.00798
1735.62	0.00335				1735.62	0.00756
1734.66	0.00318				1734.66	0.00714
1733.69	0.00302				1733.69	0.00671
1732.73	0.00287				1732.73	0.00628
1731.76	0.00273				1731.76	0.00587
1730.8	0.00261				1730.8	0.0055
1729.83	0.00251				1729.83	0.00519
1728.87	0.00242				1728.87	0.00493
1727.91	0.00235				1727.91	0.00471
1726.94	0.00228				1726.94	0.00451
1725.98	0.00221				1725.98	0.00433
1725.01	0.00215				1725.01	0.00416
1724.05	0.00209				1724.05	0.00399
1723.09	0.00204				1723.09	0.00383
1722.12	0.00199				1722.12	0.00367
1721.16	0.00194				1721.16	0.00353
1720.19	0.0019				1720.19	0.00339
1719.23	0.00187				1719.23	0.00325
1718.26	0.00183				1718.26	0.0031
1717.3	0.00181				1717.3	0.00293
1716.34	0.0018				1716.34	0.00273
1715.37	0.00179				1715.37	0.00253
1714.41	0.00179				1714.41	0.00234
1713.44	0.00179				1713.44	0.00219
1712.48	0.00179				1712.48	0.00206
1711.51	0.00178				1711.51	0.00196
1710.55	0.00177				1710.55	0.00187
1709.59	0.00177				1709.59	0.00178
1708.62	0.00176				1708.62	0.0017
1707.66	0.00176				1707.66	0.00162
1706.69	0.00175				1706.69	0.00154
1705.73	0.00174				1705.73	0.00147
1704.76	0.00174				1704.76	0.00139
1703.8	0.00174				1703.8	0.00132
1702.84	0.00174				1702.84	0.00125
1701.87	0.00175				1701.87	0.00118
1700.91	0.00175				1700.91	0.00112
1699.94	0.00176				1699.94	0.00107

## Sheet: Figure 3a
	CO2	error bars	CH4	error bars	C2H6	error bars	C3H6	error bars	Isopropanol	Acetone	error bars	Total yield
Pt/γ-Al2O3	1095.33	80.179	821.2	14.1126	3328.53	39.71	12.4	/	6.4	8.4	/	5272.27
PtSn/γ-Al2O3	102.339	/	82.7511	/	281.212	1.68438	153.694	3.93	6.43461	858.42	30.3256	1484.85

## Sheet: Figure 3b
1000/T	In(TOF)	Independent Variable	Linear Fit of In(TOF)
1.74474	2.35431	1.55485	4.03131
1.65796	2.91759	1.57595	3.8388
1.60475	3.72178	1.59705	3.64629
1.55485	4.00287	1.61815	3.45378
		1.63925	3.26127
		1.66035	3.06876
		1.68145	2.87625
		1.70254	2.68374
		1.72364	2.49123
		1.74474	2.29872

## Sheet: Figure 3c
P(C3H8)	lnP(C3H8)	ln(TOF)
3.5	1.25276	3.29862
4	1.38629	3.48877
4.5	1.50408	3.55121
5	1.60944	3.72178

## Sheet: Figure 3d
Time	CO2	CH4	C2H6	error bars	C3H6	error bars	Isopropanol	Acetone	error bars	H2	error bars	Conversion(%)	error bars
30	39.7	19.2	151.5	5.4	78	1.2	13.2	476.4	5.4	1190.9	68.7	0.96	0.02
60	67.7	34.9	209.3	5.7	106.8	1.8	7.2	549.6	8.6	1514.7	60.4	1.21	0.02
90	72.1	85.7	221.9	6.6	98.4	2.3	9.2	667.2	12.7	1765	19	1.43	0.02
120	102.3	82.8	281.2	1.7	153.7	4	6.4	858.4	30.3	1879.4	109.9	1.84	0.04

## Sheet: Figure 4a
Time	CH4	C2H6	Time	H2	C3H6	C3H8
0.85714	1.58965e-10	2.86602e-10	-0.85714	2.06774e-10	3.60769e-11	8.74132e-10
6	2.04834e-10	3.58727e-10	5.14286	1.52161e-10	5.34596e-11	8.56282e-10
10.2857	1.93419e-10	3.36342e-10	9.42857	1.77342e-10	3.84419e-11	8.92326e-10
14.5714	1.80748e-10	2.35725e-10	15.4286	1.51949e-10	8.66126e-11	8.50247e-10
20.5714	1.62835e-10	2.41708e-10	20.5714	1.70477e-10	7.10896e-11	8.45421e-10
24.8571	2.13991e-10	2.31747e-10	26.5714	1.23396e-10	1.29784e-10	8.2716e-10
30	1.72927e-10	2.62276e-10	31.7143	1.87823e-10	1.0579e-10	8.83473e-10
35.1429	1.84174e-10	3.04693e-10	36	2.12011e-10	8.93538e-11	8.97729e-10
40.2857	1.83193e-10	1.81344e-10	41.1429	2.14372e-10	1.10251e-10	7.99282e-10
45.4286	2.29438e-10	2.46649e-10	46.2857	2.12027e-10	5.38681e-11	8.65523e-10
50.5714	1.95959e-10	2.323e-10	51.4286	1.86708e-10	1.10499e-10	8.4186e-10
55.7143	1.76125e-10	2.18267e-10	56.5714	1.68538e-10	7.73891e-11	8.80955e-10
60	1.78577e-10	1.69742e-10	61.7143	1.8301e-10	5.05034e-11	9.04628e-10
65.1429	1.75258e-10	2.66965e-10	66.8571	1.9604e-10	6.39839e-11	8.17187e-10
70.2857	1.89367e-10	2.01376e-10	71.1429	1.98744e-10	9.33528e-11	9.13814e-10
75.4286	1.71798e-10	3.09855e-10	76.2857	1.87383e-10	8.77091e-11	8.46641e-10
80.5714	1.66631e-10	2.04154e-10	80.5714	1.87171e-10	1.26602e-10	8.13204e-10
86.5714	1.94588e-10	2.76153e-10	86.5714	1.68628e-10	1.44039e-10	9.16299e-10
90.8571	1.78564e-10	3.06302e-10	90.8571	1.7419e-10	8.90743e-11	8.68884e-10
96	1.88326e-10	2.66602e-10	96	1.65142e-10	1.49801e-10	7.82929e-10
101.143	1.81009e-10	2.39846e-10	100.286	2.25057e-10	8.83648e-11	8.50269e-10
106.286	2.06527e-10	2.94369e-10	105.429	1.72561e-10	8.97301e-11	9.18863e-10
111.429	2.11801e-10	3.05372e-10	109.714	2.27899e-10	7.17238e-11	8.02765e-10
116.571	1.91578e-10	2.2204e-10	115.714	1.71421e-10	8.70748e-11	8.34682e-10
121.714	2.09161e-10	2.78267e-10	120.857	2.04705e-10	1.13025e-10	8.41117e-10
126.857	2.02234e-10	1.88527e-10	125.143	1.74361e-10	7.85178e-11	8.83706e-10
132.857	1.81661e-10	2.08495e-10	130.286	1.73343e-10	7.60668e-11	7.79967e-10
138	1.86646e-10	2.73073e-10	134.571	1.66771e-10	1.22646e-10	8.31398e-10
143.143	1.66604e-10	2.47786e-10	139.714	1.87929e-10	8.71071e-11	7.69627e-10
148.286	2.13326e-10	2.66775e-10	144.857	9.36433e-10	1.26362e-09	1.29462e-09
153.429	3.86018e-10	1.64206e-09	150	8.60143e-09	1.14118e-08	1.46804e-08
158.571	3.79467e-10	2.28307e-09	154.286	9.50227e-09	1.00942e-09	3.06746e-09
162.857	2.80218e-10	3.94166e-10	159.429	4.31057e-09	1.58024e-10	1.146e-09
168	2.32307e-10	4.12966e-10	163.714	2.08191e-09	1.05887e-10	1.07533e-09
173.143	2.41068e-10	3.3137e-10	168.857	1.15798e-09	7.30998e-11	1.11271e-09
178.286	2.68024e-10	2.52979e-10	173.143	7.07627e-10	9.45461e-11	1.06079e-09
183.429	2.37218e-10	2.2054e-10	178.286	5.03947e-10	5.09119e-11	1.03261e-09
187.714	2.23693e-10	2.98931e-10	183.429	3.73577e-10	7.88833e-11	1.01198e-09
192.857	2.25494e-10	2.59483e-10	188.571	2.92578e-10	8.21943e-11	1.02652e-09
197.143	2.28302e-10	2.78678e-10	192.857	2.56558e-10	1.09413e-10	8.803e-10
203.143	1.9827e-10	3.06145e-10	198.857	2.50133e-10	1.09983e-10	8.61385e-10
207.429	1.74142e-10	3.0605e-10	204	2.55141e-10	5.74801e-11	8.71514e-10
211.714	2.46832e-10	2.7822e-10	208.286	2.17076e-10	1.05285e-10	8.78481e-10
216.857	2.16901e-10	1.96577e-10	213.429	1.93295e-10	2.76274e-12	8.37001e-10
222	1.34509e-10	3.76928e-10	218.571	2.07051e-10	1.40416e-10	8.92381e-10
227.143	2.14401e-10	2.43492e-10	223.714	1.51574e-10	4.11186e-11	8.4704e-10
232.286	2.03349e-10	2.63335e-10	228.857	1.85877e-10	8.24846e-11	8.50824e-10
237.429	1.96805e-10	2.75031e-10	234	2.28942e-10	1.01641e-10	8.33273e-10
242.571	2.26676e-10	2.33216e-10	239.143	2.04787e-10	1.04866e-10	9.56804e-10
247.714	1.92592e-10	2.88087e-10	244.286	1.99208e-10	1.08607e-10	8.88954e-10
252.857	1.99795e-10	2.22276e-10	249.429	1.45654e-10	1.24409e-10	9.25485e-10
257.143	1.81157e-10	1.2158e-10	254.571	1.98451e-10	8.86121e-11	8.06914e-10
262.286	1.81204e-10	2.81219e-10	258.857	2.13224e-10	6.64133e-11	9.39697e-10
267.429	1.89428e-10	2.65639e-10	264	1.72708e-10	1.19969e-10	9.24853e-10
273.429	2.18486e-10	2.67612e-10	269.143	2.33486e-10	6.75851e-11	8.90783e-10
278.571	2.21389e-10	3.34906e-10	274.286	2.28412e-10	8.10871e-11	8.30744e-10
282.857	2.09537e-10	1.87122e-10	280.286	1.65004e-10	5.28791e-11	8.79191e-10
288	1.60618e-10	2.49822e-10	284.571	2.15342e-10	1.07714e-10	9.18119e-10
293.143	1.72557e-10	2.05969e-10	289.714	1.67658e-10	7.92058e-11	8.70914e-10
298.286	2.37044e-10	2.50358e-10	294.857	1.40963e-10	1.12143e-10	9.06781e-10
303.429	1.89361e-10	2.63145e-10	299.143	1.8977e-10	9.9276e-11	8.78103e-10
308.571	1.95757e-10	2.73642e-10	304.286	1.39423e-10	8.60966e-11	8.82774e-10
314.571	1.97961e-10	3.57432e-10	309.429	1.45124e-10	1.21926e-10	8.70582e-10
318.857	2.14334e-10	2.72568e-10	313.714	1.65476e-10	9.50728e-11	8.76129e-10
324	1.92827e-10	3.46651e-10	318.857	1.8981e-10	4.58379e-11	8.50258e-10
329.143	1.87762e-10	2.87739e-10	324	1.61152e-10	6.81978e-11	9.13804e-10
333.429	2.37917e-10	1.21312e-10	328.286	1.80102e-10	8.52688e-11	8.63093e-10
339.429	1.85645e-10	2.44928e-10	333.429	1.8608e-10	9.39441e-11	9.24032e-10
343.714	2.14858e-10	2.24329e-10	338.571	1.7059e-10	6.11674e-11	8.47895e-10
349.714	2.23572e-10	2.24439e-10	343.714	1.8112e-10	9.89535e-11	8.42869e-10
354.857	2.27859e-10	2.81819e-10	348.857	1.5528e-10	7.63033e-11	8.64879e-10
360	1.94729e-10	2.97432e-10	354	1.82888e-10	3.63241e-11	8.83617e-10
364.286	1.81399e-10	2.50816e-10	359.143	2.12866e-10	1.27451e-10	8.23178e-10
369.429	2.06594e-10	1.75899e-10	363.429	1.83661e-10	5.06216e-11	8.588e-10
373.714	2.19151e-10	3.39373e-10	368.571	1.33674e-10	9.65455e-11	8.30787e-10
379.714	1.89939e-10	2.52253e-10	372.857	1.66095e-10	5.05894e-11	8.47696e-10
384.857	1.91262e-10	1.98913e-10	378	1.59214e-10	1.36868e-10	9.03852e-10
390	1.77919e-10	2.19056e-10	382.286	1.78433e-10	1.03038e-10	8.65523e-10
395.143	2.18909e-10	2.03317e-10	387.429	1.68172e-10	1.32439e-10	8.38576e-10
399.429	2.17129e-10	2.50548e-10	392.571	1.68212e-10	1.03479e-10	8.33151e-10
404.571	2.0773e-10	2.36373e-10	397.714	1.52527e-10	5.71899e-11	8.731e-10
408.857	1.91665e-10	2.3964e-10	402	1.34301e-10	5.90604e-11	8.50191e-10
414	2.09134e-10	3.01693e-10	408	1.65468e-10	7.11648e-11	8.37988e-10
419.143	2.08187e-10	3.17479e-10	413.143	2.13851e-10	8.75371e-11	8.87977e-10
424.286	1.65899e-10	2.80919e-10	418.286	1.70688e-10	1.03425e-10	8.7431e-10
429.429	1.92156e-10	3.01473e-10	423.429	1.83767e-10	9.72228e-11	8.76894e-10
433.714	2.12849e-10	2.77905e-10	428.571	1.58146e-10	1.31106e-10	8.54995e-10
439.714	1.93883e-10	3.10912e-10	433.714	1.72879e-10	4.99659e-11	8.52965e-10
444.857	2.18506e-10	2.92095e-10	438	1.60492e-10	3.36796e-11	8.9693e-10
449.143	2.21214e-10	2.73548e-10	443.143	8.75297e-10	1.06762e-09	1.16489e-09
454.286	4.18571e-10	1.65849e-09	448.286	8.63743e-09	1.13889e-08	1.49283e-08
459.429	3.04574e-10	7.16822e-10	452.571	1.06473e-08	1.77267e-09	4.55959e-09
464.571	2.20334e-10	3.49335e-10	457.714	4.90917e-09	1.93499e-10	1.18815e-09
468.857	2.29707e-10	2.58125e-10	462	2.33902e-09	9.45998e-11	1.12458e-09
474	2.50125e-10	2.6496e-10	467.143	1.24553e-09	8.66878e-11	1.04859e-09
478.286	2.29283e-10	2.50153e-10	471.429	7.57953e-10	9.55996e-11	1.06057e-09
483.429	2.49923e-10	2.85954e-10	476.571	5.21537e-10	4.94714e-11	1.02352e-09
487.714	2.38387e-10	2.41076e-10	481.714	4.24763e-10	4.48166e-11	9.97007e-10
492.857	2.06494e-10	2.89427e-10	486.857	3.6676e-10	1.21216e-10	9.55517e-10
498	2.19602e-10	2.01818e-10	491.143	2.9674e-10	3.79474e-11	9.26118e-10
502.286	1.95367e-10	2.39357e-10	496.286	2.32411e-10	4.64614e-11	8.64524e-10
507.429	2.24264e-10	3.23351e-10	501.429	2.80102e-10	1.13885e-10	8.69417e-10
513.429	2.39046e-10	2.55884e-10	506.571	2.40921e-10	1.24076e-10	9.47474e-10
518.571	2.19743e-10	3.34812e-10	510.857	1.81446e-10	7.51853e-11	9.38365e-10
523.714	2.08267e-10	2.63651e-10	516.857	2.14747e-10	7.87006e-11	9.14148e-10
528	2.08166e-10	2.26696e-10	522	2.24854e-10	1.1367e-10	8.55483e-10
533.143	1.99089e-10	2.09332e-10	526.286	2.13867e-10	1.4535e-10	9.12606e-10
537.429	2.22363e-10	2.1099e-10	531.429	2.08981e-10	1.96724e-11	8.69406e-10
542.571	2.01105e-10	1.93515e-10	536.571	2.12483e-10	7.35298e-11	8.55716e-10
547.714	2.56246e-10	2.523e-10	540.857	1.8972e-10	6.63273e-11	8.8851e-10
552.857	1.95394e-10	2.86097e-10	546	1.62919e-10	9.72013e-11	8.76695e-10
558	1.95421e-10	3.45404e-10	551.143	2.22239e-10	8.56021e-11	9.24154e-10
563.143	2.21752e-10	1.83918e-10	555.429	1.8722e-10	1.15519e-10	8.92658e-10
568.286	2.23693e-10	3.01725e-10	560.571	1.95584e-10	1.04747e-10	8.80156e-10
573.429	2.19568e-10	2.52489e-10	565.714	2.02564e-10	1.34482e-10	8.26772e-10
578.571	2.0691e-10	3.67298e-10	570.857	1.5313e-10	6.37366e-11	8.8852e-10
582.857	2.12486e-10	2.26885e-10	576.857	1.49033e-10	2.07904e-11	9.36912e-10
588	1.91235e-10	2.39404e-10	581.143	1.85103e-10	6.45859e-11	9.06781e-10
592.286	2.07709e-10	2.58314e-10	585.429	1.5708e-10	8.73113e-11	8.48915e-10
597.429	2.18372e-10	3.75775e-10	591.429	2.08883e-10	8.00551e-11	8.86756e-10
602.571	2.08153e-10	1.95789e-10	596.571	1.64752e-10	9.60726e-11	8.84017e-10
607.714	1.94709e-10	2.17952e-10	600.857	1.51395e-10	1.10843e-10	8.23888e-10
612.857	1.91874e-10	2.753e-10	606.857	2.02718e-10	8.63761e-11	8.72168e-10
617.143	1.9831e-10	1.92442e-10	611.143	1.79329e-10	9.44923e-11	8.91105e-10
622.286	2.14865e-10	2.74668e-10	616.286	1.81202e-10	1.26419e-10	8.59178e-10
628.286	1.93862e-10	2.0346e-10	620.571	2.11839e-10	5.75661e-11	8.85902e-10
633.429	1.74727e-10	2.81441e-10	625.714	2.09445e-10	5.85874e-11	8.70015e-10
637.714	2.20898e-10	2.18693e-10	630	2.36328e-10	1.06704e-10	8.49326e-10
642.857	2.17546e-10	2.6946e-10	635.143	1.89484e-10	3.24219e-11	8.96741e-10
647.143	1.95542e-10	2.35094e-10	640.286	1.84256e-10	7.51101e-11	8.67243e-10
652.286	2.21591e-10	2.33326e-10	645.429	1.4852e-10	4.93961e-11	9.66922e-10
656.571	1.76306e-10	2.4106e-10	650.571	1.97026e-10	1.16895e-10	8.77615e-10
661.714	2.23854e-10	1.79166e-10	655.714	1.7893e-10	1.05425e-10	8.71769e-10
666.857	2.48566e-10	2.79862e-10	660.857	1.73498e-10	9.31916e-11	9.14192e-10
672	1.79981e-10	2.23223e-10	665.143	1.87677e-10	5.02454e-11	8.9075e-10
677.143	2.09463e-10	1.47184e-10	670.286	1.96203e-10	1.0565e-10	8.05938e-10
682.286	1.68788e-10	2.1975e-10	675.429	2.0859e-10	9.19768e-11	8.39463e-10
687.429	2.13642e-10	3.19041e-10	680.571	1.86341e-10	1.09359e-10	8.6753e-10
691.714	1.92807e-10	2.26413e-10	684.857	1.56159e-10	1.42534e-10	8.56481e-10
696.857	2.07521e-10	2.81551e-10	690	1.91284e-10	7.70021e-11	8.73388e-10
702	2.45402e-10	3.09018e-10	695.143	1.88605e-10	7.80233e-11	8.53874e-10
706.286	2.18083e-10	2.87739e-10	700.286	2.06668e-10	7.20248e-11	8.49204e-10
710.571	1.79202e-10	2.75552e-10	704.571	1.74605e-10	4.20216e-11	8.63326e-10
716.571	2.14281e-10	2.38473e-10	709.714	1.57104e-10	2.36284e-11	8.12882e-10
721.714	2.20361e-10	2.58567e-10	714.857	1.9762e-10	1.18497e-10	7.82784e-10
726.857	2.24902e-10	2.953e-10	720	1.64963e-10	1.03156e-10	7.90073e-10
732	1.99573e-10	2.111e-10	724.286	2.0758e-10	2.68104e-11	8.51744e-10
736.286	1.82897e-10	2.34367e-10	728.571	1.94428e-10	5.35241e-11	8.56648e-10
741.429	2.11391e-10	2.92159e-10	733.714	2.19242e-10	9.37398e-11	8.65134e-10
745.714	1.60685e-10	3.20463e-10	738.857	1.82334e-10	9.93513e-11	8.53164e-10
750.857	3.8452e-10	1.58201e-09	744	9.264e-10	1.50741e-09	1.12767e-09
756.857	3.73582e-10	1.91432e-09	749.143	8.54463e-09	7.80341e-09	1.30504e-08
761.143	2.69649e-10	3.48545e-10	754.286	6.83763e-09	3.32926e-10	1.40559e-09
766.286	2.4602e-10	2.31069e-10	759.429	2.88213e-09	1.3144e-10	1.08719e-09
770.571	2.09618e-10	3.45846e-10	764.571	1.44595e-09	1.10606e-10	1.15109e-09
775.714	2.65322e-10	2.74937e-10	768.857	8.126e-10	1.67613e-10	1.06057e-09
780.857	2.31554e-10	2.71211e-10	774.857	5.10543e-10	1.06134e-10	9.81033e-10
785.143	2.03268e-10	3.3901e-10	779.143	3.6769e-10	1.17723e-10	9.55849e-10
790.286	2.14771e-10	3.03145e-10	784.286	3.00706e-10	1.50768e-10	9.96009e-10
795.429	1.92149e-10	2.76499e-10	788.571	3.12327e-10	7.10466e-11	9.23011e-10
800.571	2.21872e-10	2.51448e-10	793.714	2.78164e-10	7.72601e-11	9.46142e-10
805.714	2.65048e-10	2.69838e-10	799.714	2.61598e-10	7.46693e-11	9.10087e-10
810.857	1.84154e-10	2.78946e-10	804	2.63081e-10	1.30117e-10	9.21902e-10
816	2.11808e-10	3.14874e-10	809.143	2.40441e-10	9.05471e-11	8.86868e-10
821.143	2.54103e-10	2.75442e-10	814.286	2.5453e-10	7.63893e-11	9.40052e-10
826.286	2.60539e-10	1.86837e-10	819.429	2.42395e-10	1.18905e-10	9.33995e-10
830.571	2.18782e-10	3.72555e-10	823.714	2.04811e-10	1.58895e-10	8.93324e-10
836.571	1.88769e-10	2.44013e-10	828.857	2.18672e-10	1.07381e-10	8.89752e-10
840.857	1.96463e-10	2.61504e-10	834.857	2.08932e-10	1.24162e-10	9.44889e-10
846	2.29774e-10	2.72159e-10	839.143	1.65468e-10	5.22879e-11	8.67331e-10
850.286	2.23028e-10	2.5721e-10	844.286	1.86096e-10	1.08144e-11	8.74343e-10
856.286	1.87741e-10	2.33562e-10	849.429	2.0508e-10	8.04313e-11	8.6316e-10
860.571	2.05016e-10	2.45796e-10	854.571	2.32338e-10	8.08398e-11	8.9977e-10
866.571	2.20112e-10	2.71148e-10	860.571	1.87294e-10	1.29763e-10	8.55815e-10
870.857	2.20757e-10	2.38978e-10	864.857	2.17499e-10	7.19173e-11	8.8567e-10
876	2.06063e-10	2.74827e-10	870	1.98907e-10	8.45378e-11	9.06692e-10
882	2.12674e-10	2.05891e-10	876	1.95812e-10	4.69666e-11	8.63004e-10
886.286	2.25736e-10	2.7309e-10	881.143	1.92872e-10	1.34288e-10	9.22168e-10
891.429	1.86727e-10	2.52505e-10	885.429	1.94509e-10	1.30881e-10	8.37322e-10
895.714	2.02939e-10	3.03919e-10	890.571	1.8231e-10	6.15866e-11	9.06216e-10
900.857	2.28605e-10	2.66302e-10	895.714	1.95438e-10	9.18263e-11	8.79479e-10
			901.714	1.98883e-10	8.79886e-11	8.80455e-10

## Sheet: Figure 4b
Time	CH4	Time	C2H6	Time	H2	C3H6	C3H8
1.71429	3.23997e-10	-0.81967	1.46064e-10	-0.85714	2.51704e-10	5.93291e-11	1.20213e-09
6.85714	3.74153e-10	2.45902	1.7896e-10	4.28571	2.10675e-10	1.1525e-10	1.24495e-09
12	3.28633e-10	7.37705	1.30894e-10	9.42857	2.73277e-10	8.64298e-11	1.16263e-09
17.1429	3.30575e-10	12.2951	2.2428e-10	13.7143	2.54986e-10	1.07489e-10	1.19769e-09
22.2857	2.86789e-10	17.2131	1.25922e-10	18.8571	2.44823e-10	9.82871e-11	1.19425e-09
26.5714	3.98166e-10	20.4918	1.5342e-10	23.1429	2.43381e-10	8.49356e-11	1.2211e-09
31.7143	3.55192e-10	25.4098	2.41692e-10	28.2857	2.96406e-10	8.13773e-11	1.24561e-09
36	3.79266e-10	28.6885	1.36151e-10	32.5714	2.46052e-10	8.46453e-11	1.20002e-09
41.1429	3.77613e-10	33.6066	7.25189e-11	37.7143	2.35644e-10	7.36588e-11	1.20934e-09
46.2857	3.93933e-10	36.8852	8.8494e-11	42	2.31678e-10	9.03106e-11	1.1258e-09
51.4286	3.78238e-10	41.8033	1.37666e-10	47.1429	2.62291e-10	5.86841e-11	1.22487e-09
55.7143	4.05784e-10	45.082	2.03317e-10	51.4286	2.80452e-10	3.63241e-11	1.20912e-09
60.8571	3.82961e-10	50	7.84228e-11	56.5714	3.3527e-10	1.47833e-10	1.18427e-09
66	3.55212e-10	53.2787	1.78677e-10	61.7143	2.45197e-10	1.02941e-10	1.23397e-09
71.1429	4.11542e-10	58.1967	1.49253e-10	66	2.3983e-10	5.48786e-11	1.23408e-09
75.4286	3.58619e-10	63.1148	1.10704e-10	71.1429	2.19234e-10	7.90231e-11	1.2444e-09
80.5714	3.82786e-10	66.3934	1.42481e-10	75.4286	2.0473e-10	4.93531e-11	1.21455e-09
85.7143	3.86838e-10	71.3115	2.30564e-10	80.5714	2.44684e-10	9.04073e-11	1.19137e-09
90.8571	3.42091e-10	74.5902	1.64154e-10	85.7143	2.40074e-10	5.86949e-11	1.22277e-09
96.8571	3.48548e-10	79.5082	1.69079e-10	90.8571	2.18591e-10	1.21378e-10	1.20602e-09
101.143	3.62791e-10	82.7869	1.64643e-10	96	2.42778e-10	1.03565e-10	1.25605e-09
106.286	3.79917e-10	87.7049	1.15661e-10	100.286	2.27183e-10	1.16175e-10	1.18638e-09
111.429	3.74401e-10	92.623	1.4297e-10	105.429	2.77797e-10	1.23743e-10	1.1968e-09
115.714	3.64169e-10	95.9016	1.24485e-10	110.571	2.58431e-10	7.48091e-11	1.24285e-09
120.857	3.77116e-10	100.82	1.40476e-10	115.714	3.02376e-10	1.31429e-10	1.1105e-09
125.143	3.49152e-10	104.098	1.29268e-10	120.857	2.02377e-10	8.22373e-11	1.17173e-09
131.143	3.40284e-10	109.016	1.38834e-10	125.143	2.44863e-10	6.10276e-11	1.15786e-09
135.429	3.70699e-10	112.295	9.32612e-11	130.286	2.70361e-10	5.05679e-11	1.21289e-09
140.571	3.66829e-10	117.213	1.55408e-10	135.429	2.91789e-10	1.11197e-10	1.21289e-09
145.714	8.93294e-10	120.492	1.75693e-10	139.714	2.17125e-10	4.95359e-11	1.21389e-09
150.857	2.39086e-09	123.77	1.83554e-10	144.857	8.43213e-10	1.08214e-09	1.9361e-09
155.143	7.79637e-10	128.689	9.90702e-11	150	8.59477e-09	1.12666e-08	1.41076e-08
160.286	4.82808e-10	131.967	1.02717e-10	155.143	1.9319e-08	5.63299e-10	3.43577e-09
165.429	4.6499e-10	136.885	2.99642e-10	159.429	9.5235e-09	1.45124e-10	1.82716e-09
170.571	4.19229e-10	141.803	2.28458e-09	164.571	4.80817e-09	9.57823e-11	1.78422e-09
175.714	4.01706e-10	145.082	4.27473e-09	168.857	2.84394e-09	1.18099e-10	1.78422e-09
180	4.21285e-10	150	4.8831e-09	174	1.99876e-09	7.26268e-11	1.75039e-09
185.143	4.52809e-10	153.279	4.2168e-09	178.286	1.51583e-09	1.1238e-10	1.6541e-09
189.429	4.33526e-10	158.197	2.87392e-09	183.429	1.29805e-09	9.95018e-11	1.58221e-09
194.571	4.12597e-10	161.475	1.98897e-09	187.714	1.06058e-09	1.15573e-10	1.62925e-09
199.714	4.32404e-10	166.393	1.15345e-09	192.857	9.12607e-10	1.35213e-10	1.5994e-09
204.857	4.17905e-10	169.672	7.0975e-10	198	8.6187e-10	4.31181e-11	1.4787e-09
209.143	4.17012e-10	174.59	4.74608e-10	202.286	7.15363e-10	1.82427e-11	1.49157e-09
214.286	4.37107e-10	177.869	3.09885e-10	207.429	6.18937e-10	1.2614e-10	1.4878e-09
219.429	4.18019e-10	182.787	1.83286e-10	212.571	5.95873e-10	9.71583e-11	1.45551e-09
224.571	4.17589e-10	186.066	2.3672e-10	217.714	5.1424e-10	8.20116e-11	1.43743e-09
229.714	4.02177e-10	189.344	1.7383e-10	222.857	4.70963e-10	8.08721e-11	1.51254e-09
234.857	4.26619e-10	194.262	2.69065e-10	228	4.80467e-10	7.51208e-11	1.46251e-09
240	3.69732e-10	197.541	1.44454e-10	233.143	4.0459e-10	2.84552e-11	1.41148e-09
245.143	4.05415e-10	202.459	1.68526e-10	238.286	3.19648e-10	9.83515e-11	1.36676e-09
250.286	4.25195e-10	207.377	1.76151e-10	242.571	4.05983e-10	5.95226e-11	1.34136e-09
255.429	4.08694e-10	210.656	1.59323e-10	247.714	3.3733e-10	1.11617e-10	1.31229e-09
259.714	4.45828e-10	215.574	2.07106e-10	252.857	3.61257e-10	7.05843e-11	1.36399e-09
264.857	4.09829e-10	218.852	1.18234e-10	258	3.36223e-10	7.08531e-11	1.41092e-09
270	3.95895e-10	223.77	1.5784e-10	263.143	3.17767e-10	1.06091e-10	1.3245e-09
275.143	4.21191e-10	227.049	7.26294e-11	268.286	3.60507e-10	1.03662e-10	1.28567e-09
280.286	3.77821e-10	231.967	1.70862e-10	272.571	2.85672e-10	1.10316e-10	1.29654e-09
284.571	4.07834e-10	235.246	2.20162e-10	277.714	3.27434e-10	7.87543e-11	1.29122e-09
289.714	3.97669e-10	240.164	1.22022e-10	282.857	3.0938e-10	8.56236e-11	1.31107e-09
294.857	4.02956e-10	243.443	1.36893e-10	287.143	3.01089e-10	1.04135e-10	1.33637e-09
299.143	3.96352e-10	246.721	1.7342e-10	292.286	2.35383e-10	9.04503e-11	1.29299e-09
304.286	4.01821e-10	251.639	2.0327e-10	296.571	2.85876e-10	1.48177e-10	1.33426e-09
308.571	4.01592e-10	254.918	1.28179e-10	301.714	2.75069e-10	1.05113e-10	1.3215e-09
313.714	4.02654e-10	259.836	1.37398e-10	306	3.24161e-10	1.1554e-10	1.29832e-09
318	4.23878e-10	263.115	1.98125e-10	311.143	2.93792e-10	6.33711e-11	1.30774e-09
323.143	3.86764e-10	268.033	2.12568e-10	316.286	2.33836e-10	1.05973e-10	1.32827e-09
327.429	3.95686e-10	272.951	1.68163e-10	321.429	3.08467e-10	1.48339e-10	1.29599e-09
332.571	3.92414e-10	277.869	1.55677e-10	325.714	2.62649e-10	1.26892e-10	1.2901e-09
337.714	4.11677e-10	281.148	1.67153e-10	330.857	2.27623e-10	7.82276e-11	1.29921e-09
342.857	4.02856e-10	286.066	1.80508e-10	336	2.25139e-10	8.96763e-11	1.21179e-09
348	4.04535e-10	289.344	2.03902e-10	340.286	2.93442e-10	1.06457e-10	1.29033e-09
352.286	4.09849e-10	292.623	1.58865e-10	345.429	2.42908e-10	1.43641e-10	1.27302e-09
357.429	4.22011e-10	297.541	2.44755e-10	350.571	2.47689e-10	5.21911e-11	1.35101e-09
362.571	4.05267e-10	300.82	4.54624e-11	354.857	2.22483e-10	1.22947e-10	1.21677e-09
366.857	3.88081e-10	305.738	1.18281e-10	360	2.48446e-10	5.98129e-11	1.28511e-09
372	3.78789e-10	309.016	1.90389e-10	364.286	2.71542e-10	5.82864e-11	1.28545e-09
376.286	3.91151e-10	313.934	7.67652e-11	369.429	2.47388e-10	7.38846e-11	1.27768e-09
381.429	4.31961e-10	317.213	1.07879e-10	374.571	2.6133e-10	1.01694e-10	1.31152e-09
386.571	4.34071e-10	322.131	1.84154e-10	378.857	2.22548e-10	9.27186e-11	1.26093e-09
391.714	4.10481e-10	327.049	1.23191e-10	384	2.41931e-10	9.9878e-11	1.23841e-09
396	3.96922e-10	330.328	1.33846e-10	389.143	2.64816e-10	3.28196e-11	1.28955e-09
401.143	4.02277e-10	335.246	8.83834e-11	393.429	2.78049e-10	1.17368e-10	1.26037e-09
405.429	3.94746e-10	338.525	5.68122e-11	398.571	2.24748e-10	2.41337e-11	1.23475e-09
410.571	3.88907e-10	341.803	2.74637e-10	403.714	2.35702e-10	3.22177e-11	1.2667e-09
416.571	4.36664e-10	346.721	2.26665e-10	409.714	2.23265e-10	5.93399e-11	1.2191e-09
420.857	4.1464e-10	351.639	1.43128e-10	414.857	2.61029e-10	6.78323e-11	1.27391e-09
426	3.8282e-10	354.918	1.51414e-10	419.143	2.20431e-10	8.89883e-11	1.27413e-09
430.286	4.26639e-10	359.836	1.59244e-10	424.286	2.28657e-10	1.10316e-10	1.24995e-09
434.571	4.41542e-10	364.754	1.76624e-10	429.429	2.7331e-10	5.15461e-11	1.25238e-09
439.714	3.8796e-10	368.033	1.57256e-10	433.714	2.55011e-10	8.04851e-11	1.27214e-09
444	8.79112e-10	371.311	1.61612e-10	438.857	1.98573e-10	1.64044e-11	1.25205e-09
450	2.40987e-09	376.23	8.83361e-11	444	9.00803e-10	1.09398e-09	2.21567e-09
454.286	8.088e-10	379.508	1.67721e-10	449.143	8.59233e-09	1.12594e-08	1.41745e-08
459.429	5.42001e-10	384.426	2.078e-10	454.286	1.98442e-08	5.36424e-10	3.43466e-09
464.571	5.29396e-10	389.344	1.80349e-10	458.571	1.00154e-08	1.16099e-10	1.85267e-09
468.857	4.80934e-10	392.623	1.40618e-10	463.714	4.65587e-09	7.80448e-11	1.78578e-09
474	4.51566e-10	397.541	2.06586e-10	468.857	2.90591e-09	6.05654e-11	1.81784e-09
479.143	4.64103e-10	400.82	1.7162e-10	473.143	2.00251e-09	1.3632e-10	1.82948e-09
484.286	4.49779e-10	405.738	2.08543e-10	478.286	1.56395e-09	1.23065e-10	1.69014e-09
488.571	4.66959e-10	409.016	1.83207e-10	483.429	1.25465e-09	1.68925e-10	1.63013e-09
493.714	4.68363e-10	413.934	9.68288e-11	487.714	1.07231e-09	1.01651e-10	1.63002e-09
498	4.35542e-10	417.213	1.12488e-10	492.857	8.86303e-10	7.52283e-11	1.61338e-09
503.143	4.29569e-10	420.492	1.47752e-10	498	8.5006e-10	1.18185e-10	1.59874e-09
508.286	4.18483e-10	425.41	1.93862e-10	503.143	7.1064e-10	1.44802e-10	1.61227e-09
512.571	4.44491e-10	428.689	1.78598e-10	507.429	6.0941e-10	3.12932e-11	1.53428e-09
517.714	4.44935e-10	433.607	1.95819e-10	512.571	5.9721e-10	1.58755e-10	1.48536e-09
522.857	4.36462e-10	436.885	1.06095e-10	516.857	5.4736e-10	9.01171e-11	1.4371e-09
528	4.31121e-10	441.803	1.4232e-09	522.857	4.5162e-10	1.33751e-10	1.4239e-09
532.286	4.55107e-10	445.082	1.55512e-09	527.143	4.56337e-10	1.31407e-10	1.44509e-09
536.571	4.53259e-10	450	4.76029e-09	532.286	3.9239e-10	5.82219e-11	1.45485e-09
541.714	4.28017e-10	454.918	4.1726e-09	536.571	3.39487e-10	7.98508e-11	1.44686e-09
546.857	4.215e-10	458.197	3.04708e-09	541.714	3.91747e-10	8.20008e-11	1.43776e-09
551.143	4.67315e-10	461.475	1.91778e-09	546.857	3.58933e-10	5.00089e-11	1.39373e-09
556.286	4.16292e-10	466.393	1.13656e-09	551.143	3.37917e-10	7.51316e-11	1.42867e-09
561.429	4.38639e-10	469.672	7.3616e-10	556.286	2.94362e-10	8.03991e-11	1.41424e-09
566.571	4.26055e-10	474.59	4.26558e-10	560.571	2.68977e-10	8.93431e-11	1.33992e-09
571.714	4.43006e-10	477.869	3.31796e-10	565.714	3.24608e-10	8.21836e-11	1.36577e-09
576	4.61396e-10	482.787	1.96325e-10	570.857	3.29291e-10	1.47457e-10	1.3256e-09
581.143	4.19625e-10	486.066	1.82323e-10	575.143	2.95453e-10	7.41856e-11	1.32017e-09
586.286	4.01592e-10	490.984	2.37557e-10	580.286	2.98165e-10	7.94208e-11	1.38329e-09
591.429	4.38733e-10	494.262	2.31289e-10	585.429	2.90395e-10	3.02612e-11	1.36244e-09
595.714	4.17973e-10	499.18	1.66727e-10	590.571	3.25472e-10	1.37073e-10	1.37686e-09
600.857	4.02237e-10	502.459	1.09552e-10	595.714	3.11106e-10	1.11649e-10	1.29709e-09
606	4.3743e-10	507.377	2.32601e-10	600	2.61721e-10	9.66638e-11	1.29211e-09
610.286	4.50975e-10	510.656	1.77461e-10	605.143	2.91739e-10	1.07628e-10	1.3002e-09
615.429	4.09191e-10	515.574	1.56451e-10	609.429	2.67755e-10	8.05926e-11	1.36465e-09
620.571	4.24886e-10	518.852	1.37461e-10	614.571	2.92652e-10	1.1209e-10	1.2951e-09
625.714	4.32828e-10	523.77	1.26253e-10	619.714	2.72341e-10	7.09821e-11	1.30818e-09
630	4.49644e-10	527.049	1.87279e-10	624	2.88002e-10	4.19571e-11	1.33537e-09
635.143	4.16266e-10	531.967	1.36766e-10	630	2.8072e-10	1.52649e-10	1.30087e-09
640.286	4.04623e-10	535.246	1.95441e-10	634.286	2.23933e-10	1.18271e-10	1.30497e-09
644.571	4.35508e-10	538.525	1.02101e-10	640.286	2.50833e-10	7.53358e-11	1.33814e-09
649.714	4.55564e-10	543.443	1.82087e-10	645.429	2.4514e-10	9.63951e-11	1.37098e-09
654.857	4.26633e-10	546.721	1.61612e-10	649.714	2.7458e-10	1.61518e-10	1.28323e-09
660	4.53219e-10	551.639	1.68731e-10	654.857	2.52021e-10	1.08295e-10	1.33015e-09
664.286	4.27741e-10	554.918	1.26174e-10	660	2.52502e-10	1.25635e-10	1.28422e-09
669.429	4.56874e-10	559.836	2.01029e-10	664.286	2.47982e-10	1.02963e-10	1.26614e-09
674.571	4.27634e-10	563.115	1.34919e-10	669.429	2.82488e-10	1.32429e-10	1.32139e-09
678.857	4.06436e-10	568.033	1.01517e-10	674.571	2.56794e-10	1.13369e-10	1.24762e-09
684	4.51889e-10	571.311	1.72742e-10	678.857	2.88368e-10	8.51936e-11	1.27025e-09
689.143	4.13767e-10	576.23	1.34572e-10	684	2.63162e-10	1.19217e-10	1.26637e-09
694.286	4.39399e-10	579.508	1.68747e-10	689.143	2.2193e-10	1.11928e-10	1.3317e-09
699.429	4.44753e-10	584.426	1.96041e-10	693.429	2.82268e-10	7.34868e-11	1.20324e-09
703.714	4.0215e-10	587.705	1.57539e-10	698.571	2.59539e-10	1.33923e-10	1.33193e-09
708.857	4.48845e-10	592.623	1.48621e-10	703.714	2.49701e-10	8.08613e-11	1.23807e-09
714	4.51143e-10	595.902	1.5375e-10	708.857	2.50848e-10	1.56369e-10	1.27224e-09
719.143	4.18906e-10	600.82	2.25354e-10	713.143	2.88303e-10	7.98831e-11	1.2475e-09
723.429	4.01955e-10	604.098	2.20066e-10	718.286	2.37468e-10	6.54996e-11	1.23874e-09
728.571	4.41092e-10	609.016	2.47753e-10	723.429	2.64791e-10	9.69433e-11	1.21366e-09
732.857	4.49692e-10	613.934	1.17839e-10	727.714	2.2961e-10	1.09026e-10	1.36765e-09
738.857	4.42348e-10	617.213	1.71226e-10	732.857	2.43601e-10	9.73195e-11	1.27623e-09
743.143	9.33969e-10	622.131	1.91794e-10	738	2.14283e-10	8.07753e-11	1.29066e-09
749.143	2.30224e-09	625.41	1.75251e-10	742.286	8.53287e-10	1.09962e-09	1.90615e-09
753.429	7.79775e-10	628.689	1.13956e-10	747.429	8.55637e-09	1.12159e-08	1.43157e-08
758.571	5.51742e-10	633.607	1.26221e-10	752.571	2.06277e-08	6.32099e-10	3.71867e-09
763.714	5.22516e-10	636.885	1.20207e-10	757.714	1.04958e-08	1.11799e-10	1.91036e-09
768	5.31432e-10	641.803	1.38424e-10	762	5.40673e-09	1.21474e-10	1.87598e-09
773.143	4.80813e-10	645.082	1.52772e-10	767.143	3.06155e-09	7.95391e-11	1.82261e-09
777.429	4.5336e-10	650	1.65937e-10	772.286	2.09152e-09	1.01555e-10	1.76581e-09
782.571	4.79563e-10	653.279	2.0305e-10	776.571	1.56257e-09	8.76983e-11	1.68626e-09
787.714	4.74511e-10	658.197	2.06664e-10	781.714	1.28723e-09	6.38441e-11	1.71522e-09
792.857	4.75041e-10	661.475	-1.52962e-11	786.857	1.07548e-09	8.28393e-11	1.62525e-09
798	4.99834e-10	666.393	1.3503e-10	791.143	9.499e-10	9.39441e-11	1.64588e-09
803.143	4.35824e-10	669.672	1.10168e-10	796.286	7.91017e-10	4.14304e-11	1.57721e-09
808.286	4.79798e-10	674.59	8.06485e-11	801.429	6.88813e-10	9.28906e-11	1.55082e-09
812.571	4.57364e-10	677.869	9.12564e-11	805.714	6.91663e-10	1.18765e-10	1.59529e-09
817.714	4.64339e-10	682.787	1.59386e-10	810.857	5.81233e-10	1.1123e-10	1.54914e-09
822.857	4.45835e-10	686.066	1.42844e-10	816	5.9005e-10	1.06145e-10	1.5e-09
828	4.71434e-10	690.984	2.40304e-10	821.143	4.89223e-10	1.3732e-10	1.47637e-09
833.143	4.66919e-10	694.262	6.21952e-11	825.429	4.6851e-10	6.13931e-11	1.47704e-09
838.286	4.79214e-10	699.18	2.24659e-10	830.571	3.94687e-10	8.55913e-11	1.42423e-09
842.571	4.29065e-10	704.098	1.51383e-10	834.857	4.36073e-10	6.32206e-11	1.41125e-09
848.571	4.54039e-10	709.016	1.11999e-10	840	3.6606e-10	5.76306e-11	1.43721e-09
853.714	4.44914e-10	712.295	1.99419e-10	844.286	3.47183e-10	7.00683e-11	1.36554e-09
858	4.45358e-10	717.213	1.41786e-10	849.429	3.57927e-10	1.26968e-10	1.42246e-09
864	4.23213e-10	720.492	1.95298e-10	853.714	3.48933e-10	6.58113e-11	1.45341e-09
868.286	4.78172e-10	725.41	1.81076e-10	858.857	3.32533e-10	1.13218e-10	1.39572e-09
872.571	4.62061e-10	728.689	1.54477e-10	864.857	2.96862e-10	1.03866e-10	1.34957e-09
877.714	4.38794e-10	733.607	1.34114e-10	869.143	2.82773e-10	7.16808e-11	1.41824e-09
882	4.50391e-10	736.885	1.75394e-10	874.286	3.11855e-10	9.70616e-11	1.39338e-09
887.143	4.50585e-10	741.803	8.93621e-10	878.571	3.08866e-10	6.96061e-11	1.39649e-09
893.143	4.26922e-10	745.082	1.60345e-09	883.714	2.91911e-10	7.30031e-11	1.43876e-09
897.429	4.67745e-10	750	4.52461e-09	888	3.06969e-10	5.73296e-11	1.32738e-09
902.571	4.22998e-10	754.918	4.32903e-09	893.143	2.88173e-10	1.61819e-10	1.34047e-09
		758.197	3.34244e-09	897.429	3.67487e-10	1.01135e-10	1.3601e-09
		763.115	2.23333e-09	902.571	2.58602e-10	1.17045e-10	1.39439e-09
		766.393	1.26474e-09
		771.311	7.40959e-10
		774.59	5.72385e-10
		777.869	4.04505e-10
		782.787	2.97888e-10
		786.066	4.64711e-10
		790.984	2.35646e-10
		794.262	1.40492e-10
		799.18	1.75819e-10
		802.459	1.59023e-10
		807.377	4.13897e-11
		810.656	1.17003e-10
		815.574	1.70831e-10
		818.852	1.78219e-10
		823.77	1.70626e-10
		828.689	1.33609e-10
		831.967	1.70831e-10
		836.885	1.96862e-10
		840.164	1.71257e-10
		843.443	1.61154e-10
		848.361	9.76653e-11
		851.639	1.15456e-10
		856.557	2.00728e-10
		859.836	1.293e-10
		864.754	1.4731e-10
		868.033	1.03364e-10
		872.951	1.21691e-10
		876.23	1.91432e-10
		881.148	1.40965e-10
		884.426	1.98408e-10
		889.344	1.12346e-10
		892.623	2.28258e-11
		897.541	1.75015e-10
		900.82	2.50122e-10

## Sheet: Figure 4c
Time	CH4	C2H6	Time	H2	C3H6	Time	C3H8
0	4.85899e-09	1.54999e-09	3.14685	5.39648e-10	7.35836e-11	1.04895	1.75971e-09
11.1455	4.90488e-09	1.62828e-09	15.7343	6.64348e-10	8.38176e-11	3.14685	1.68438e-09
20.8978	4.82727e-09	1.61502e-09	30.4196	5.664e-10	7.80018e-11	7.34266	1.70202e-09
30.6502	4.90515e-09	1.6057e-09	43.007	5.76002e-10	7.54111e-11	9.44056	1.75671e-09
40.4025	4.87209e-09	1.53041e-09	57.6923	7.11014e-10	1.34686e-10	11.5385	1.88308e-09
51.548	4.86819e-09	1.53687e-09	70.2797	5.99139e-10	1.05521e-10	15.7343	1.70301e-09
61.3003	4.88063e-09	1.55645e-09	82.8671	6.89098e-10	1.20786e-10	17.8322	1.75483e-09
71.0526	4.86302e-09	1.54524e-09	95.4545	5.63957e-10	7.29816e-11	19.9301	1.71578e-09
80.805	4.84837e-09	1.51841e-09	108.042	5.76002e-10	1.60174e-10	22.028	1.71466e-09
90.5573	4.84757e-09	1.57981e-09	122.727	6.66425e-10	1.13713e-10	26.2238	1.74229e-09
100.31	4.88559e-09	1.59166e-09	135.315	6.18611e-10	1.44286e-10	28.3217	1.717e-09
111.455	4.87525e-09	1.53909e-09	150	1.42193e-09	4.87404e-11	30.4196	1.67695e-09
121.207	4.91247e-09	1.72031e-09	164.685	8.84136e-10	1.12401e-09	32.5175	1.71045e-09
130.96	5.09005e-09	2.09916e-09	177.273	5.14605e-10	2.44024e-10	36.7133	1.69703e-09
142.105	5.19123e-09	2.2114e-09	189.86	6.07227e-10	3.73024e-11	38.8112	1.71023e-09
150.464	5.2992e-09	1.93263e-09	202.448	6.41211e-10	8.79026e-11	40.9091	1.73896e-09
160.217	5.23792e-09	1.84344e-09	217.133	5.74341e-10	1.13831e-10	45.1049	1.70912e-09
169.969	5.13338e-09	1.7454e-09	229.72	6.14141e-10	5.19439e-11	47.2028	1.69115e-09
179.721	5.14541e-09	1.78614e-09	242.308	5.1502e-10	6.68326e-11	49.3007	1.714e-09
188.081	5.04046e-09	1.71952e-09	254.895	6.09889e-10	9.51911e-11	51.3986	1.67862e-09
199.226	5.02964e-09	1.6548e-09	267.483	7.1563e-10	6.85418e-11	55.5944	1.74795e-09
208.978	5.01332e-09	1.61596e-09	280.07	6.49543e-10	1.35213e-10	57.6923	1.76714e-09
218.731	4.98913e-09	1.53182e-09	292.657	5.39452e-10	2.2017e-10	59.7902	1.72698e-09
228.483	4.96057e-09	1.53167e-09	305.245	6.34664e-10	8.99021e-11	61.8881	1.66641e-09
238.235	4.95339e-09	1.58076e-09	319.93	6.0962e-10	6.62521e-11	63.986	1.6795e-09
247.988	4.94613e-09	1.57665e-09	332.517	5.82795e-10	1.33213e-10	68.1818	1.7252e-09
259.133	4.9589e-09	1.72314e-09	345.105	7.30216e-10	1.29569e-10	70.2797	1.6886e-09
268.885	4.93343e-09	1.63018e-09	357.692	5.63884e-10	1.09703e-10	72.3776	1.66452e-09
278.638	4.87505e-09	1.56924e-09	370.28	5.62223e-10	1.40749e-10	76.5734	1.67983e-09
288.39	4.92504e-09	1.56056e-09	384.965	5.24598e-10	7.92918e-11	78.6713	1.72188e-09
299.536	4.90394e-09	1.59197e-09	397.552	5.15118e-10	4.07961e-11	80.7692	1.7312e-09
309.288	4.90226e-09	1.57003e-09	410.14	6.00752e-10	9.50406e-11	82.8671	1.70635e-09
320.433	4.90112e-09	1.68652e-09	422.727	6.39623e-10	5.07291e-11	87.0629	1.78501e-09
330.186	4.93619e-09	1.5683e-09	435.315	6.44755e-10	9.85666e-11	89.1608	1.75017e-09
339.938	4.90501e-09	1.55062e-09	450	1.5953e-09	6.27261e-11	91.2587	1.78744e-09
349.69	4.90125e-09	1.54872e-09	462.587	7.45827e-10	1.05356e-09	93.3566	1.79765e-09
359.443	4.86551e-09	1.58739e-09	475.175	7.34468e-10	1.67054e-10	97.5524	1.72209e-09
369.195	4.94176e-09	1.55708e-09	487.762	6.25818e-10	6.72949e-11	99.6504	1.7698e-09
378.947	4.89897e-09	1.58549e-09	500.35	6.79959e-10	7.60991e-11	101.748	1.79753e-09
390.093	4.88734e-09	1.56198e-09	512.937	5.21789e-10	8.38498e-11	103.846	1.81285e-09
399.845	4.87511e-09	1.57019e-09	525.524	6.97136e-10	1.0564e-10	108.042	1.69625e-09
409.598	4.93585e-09	1.56734e-09	540.21	5.4087e-10	8.13881e-11	110.14	1.69946e-09
420.743	4.94425e-09	1.72125e-09	552.797	3.75245e-10	1.10767e-10	112.238	1.7962e-09
430.495	5.10785e-09	2.18913e-09	565.385	5.99432e-10	1.02221e-10	114.336	1.79931e-09
440.248	5.23316e-09	2.19893e-09	577.972	6.49664e-10	1.05199e-10	118.531	1.69193e-09
450	5.26084e-09	2.08085e-09	590.559	6.66059e-10	1.1998e-10	120.629	1.73907e-09
458.359	5.23194e-09	1.80476e-09	605.245	5.24866e-10	6.81226e-11	122.727	1.73064e-09
468.111	5.19304e-09	1.77209e-09	617.832	5.36252e-10	9.13963e-11	126.923	1.72531e-09
477.864	5.1403e-09	1.72772e-09	632.517	6.1248e-10	1.49145e-10	129.021	1.7191e-09
487.616	5.09556e-09	1.69868e-09	645.105	4.65889e-10	1.03973e-10	131.119	1.72599e-09
497.368	5.03643e-09	1.66584e-09	657.692	6.42018e-10	7.52283e-11	133.217	1.71622e-09
507.121	5.03549e-09	1.59529e-09	670.28	4.04125e-10	1.23044e-10	137.413	1.75205e-09
518.266	5.02024e-09	1.52504e-09	682.867	4.45464e-10	1.02189e-10	139.51	1.7251e-09
528.019	5.00875e-09	1.60871e-09	695.455	6.07666e-10	9.44278e-11	141.608	1.69759e-09
539.164	4.96387e-09	1.60681e-09	708.042	4.7273e-10	5.47389e-11	143.706	1.86666e-09
548.916	4.95916e-09	1.65148e-09	720.629	6.69357e-10	7.83351e-11	147.902	1.16155e-08
558.669	4.91805e-09	1.6889e-09	735.315	4.65986e-10	1.01372e-10	150	3.03528e-08
569.814	4.94949e-09	1.70153e-09	747.902	1.16527e-09	9.08588e-11	152.098	2.47737e-08
579.567	4.92658e-09	1.60302e-09	760.49	7.2765e-10	1.13348e-09	156.294	1.65254e-08
590.712	4.9679e-09	1.62401e-09	775.175	6.85482e-10	1.84147e-10	158.392	1.03062e-08
600.464	4.92262e-09	1.6338e-09	787.762	6.34493e-10	1.04704e-10	160.49	6.45553e-09
610.217	4.97234e-09	1.66537e-09	800.35	6.37889e-10	5.98451e-11	162.587	4.38608e-09
619.969	4.95977e-09	1.64706e-09	815.035	5.80889e-10	4.81276e-11	166.783	3.32739e-09
631.115	4.93343e-09	1.63916e-09	829.72	5.04539e-10	1.22227e-10	168.881	2.68305e-09
640.867	4.92463e-09	1.60681e-09	842.308	4.83943e-10	1.08101e-10	170.979	2.43422e-09
650.619	4.92429e-09	1.6106e-09	856.993	5.3938e-10	1.37277e-10	173.077	2.1957e-09
660.372	4.94311e-09	1.68226e-09	869.58	5.9672e-10	9.53631e-11	177.273	2.10106e-09
670.124	4.93975e-09	1.6128e-09	882.168	6.15509e-10	6.06836e-11	179.371	1.98225e-09
679.876	4.96279e-09	1.59402e-09	894.755	6.08716e-10	9.40193e-11	181.469	1.99535e-09
689.628	4.95353e-09	1.52361e-09	907.343	6.8795e-10	6.38764e-11	183.566	1.91802e-09
700.774	4.90474e-09	1.66032e-09				187.762	1.93211e-09
710.526	4.96401e-09	1.71131e-09				189.86	1.86643e-09
720.279	5.01527e-09	1.87833e-09				191.958	1.82693e-09
730.031	5.19942e-09	2.28686e-09				194.056	1.94387e-09
741.176	5.24404e-09	2.153e-09				198.252	1.86787e-09
750.929	5.29792e-09	1.9964e-09				200.35	1.85844e-09
760.681	5.25842e-09	1.78029e-09				202.448	1.81906e-09
769.04	5.20433e-09	1.71809e-09				206.643	1.88152e-09
778.793	5.11947e-09	1.75803e-09				208.741	1.80031e-09
789.938	5.12821e-09	1.70483e-09				210.839	1.87664e-09
799.69	5.06747e-09	1.71888e-09				212.937	1.80054e-09
809.443	5.0191e-09	1.70894e-09				217.133	1.86687e-09
819.195	5.00445e-09	1.62496e-09				219.231	1.82593e-09
828.947	4.99021e-09	1.66505e-09				221.329	1.78267e-09
838.7	5.01352e-09	1.60239e-09				223.427	1.80708e-09
849.845	4.99632e-09	1.7263e-09				227.622	1.82272e-09
859.598	5.00029e-09	1.66521e-09				229.72	1.9006e-09
869.35	4.98678e-09	1.71935e-09				231.818	1.79066e-09
879.102	5.02011e-09	1.62527e-09				233.916	1.81474e-09
888.854	4.98073e-09	1.72567e-09				238.112	1.76348e-09
900	4.94452e-09	1.61533e-09				240.21	1.71011e-09
						242.308	1.78167e-09
						244.406	1.80996e-09
						248.601	1.76015e-09
						250.699	1.83504e-09
						252.797	1.77845e-09
						254.895	1.8174e-09
						259.091	1.82039e-09
						261.189	1.8387e-09
						263.287	1.7252e-09
						267.483	1.77668e-09
						269.58	1.82028e-09
						271.678	1.77313e-09
						273.776	1.81696e-09
						277.972	1.8428e-09
						280.07	1.78378e-09
						282.168	1.83903e-09
						284.266	1.82095e-09
						288.462	1.83015e-09
						290.559	1.81595e-09
						292.657	1.74883e-09
						296.853	1.82051e-09
						298.951	1.79909e-09
						301.049	1.783e-09
						303.147	1.79554e-09
						307.343	1.85078e-09
						309.441	1.80497e-09
						311.538	1.84945e-09
						313.636	1.77602e-09
						317.832	1.77125e-09
						319.93	1.85889e-09
						322.028	1.84235e-09
						324.126	1.8459e-09
						328.322	1.86344e-09
						330.42	1.74995e-09
						332.517	1.787e-09
						334.615	1.80575e-09
						338.811	1.76415e-09
						340.909	1.81329e-09
						343.007	1.8682e-09
						347.203	1.82805e-09
						349.301	1.81795e-09
						351.399	1.8509e-09
						353.497	1.83249e-09
						357.692	1.82272e-09
						359.79	1.80963e-09
						361.888	1.75172e-09
						363.986	1.78245e-09
						368.182	1.8164e-09
						370.28	1.81806e-09
						372.378	1.82072e-09
						376.573	1.8398e-09
						378.671	1.85755e-09
						380.769	1.83104e-09
						382.867	1.84114e-09
						384.965	1.80397e-09
						389.161	1.74318e-09
						391.259	1.88229e-09
						393.357	1.84802e-09
						395.455	1.81773e-09
						399.65	1.86155e-09
						401.748	1.84469e-09
						403.846	1.80852e-09
						405.944	1.85201e-09
						410.14	1.82727e-09
						412.238	1.80208e-09
						414.336	1.79332e-09
						416.434	1.84791e-09
						420.629	1.88096e-09
						422.727	1.82184e-09
						424.825	1.73087e-09
						429.021	1.81528e-09
						431.119	1.81628e-09
						433.217	1.86344e-09
						435.315	1.81873e-09
						439.51	1.78856e-09
						441.608	1.85889e-09
						443.706	1.96583e-09
						445.804	1.16139e-08
						450	3.04017e-08
						452.098	2.51188e-08
						454.196	1.67162e-08
						458.392	1.05547e-08
						460.49	6.62416e-09
						462.587	4.5385e-09
						464.685	3.3528e-09
						468.881	2.78568e-09
						470.979	2.42911e-09
						473.077	2.22931e-09
						475.175	2.13824e-09
						479.371	2.02186e-09
						481.469	2.00411e-09
						483.566	2.00955e-09
						487.762	1.99734e-09
						489.86	2.00378e-09
						491.958	2.00033e-09
						494.056	1.89338e-09
						498.252	1.95684e-09
						500.35	1.9168e-09
						502.448	1.93787e-09
						504.545	1.90315e-09
						508.741	1.94708e-09
						510.839	1.924e-09
						512.937	1.9148e-09
						517.133	1.93721e-09
						519.231	1.859e-09
						521.329	1.88574e-09
						523.427	1.84812e-09
						527.622	1.91746e-09
						529.72	1.87287e-09
						531.818	1.91114e-09
						533.916	1.90492e-09
						538.112	1.86488e-09
						540.21	1.89328e-09
						542.308	1.8814e-09
						546.504	1.86033e-09
						548.601	1.85312e-09
						550.699	1.84358e-09
						552.797	1.81429e-09
						556.993	1.88929e-09
						559.091	1.90315e-09
						561.189	1.79898e-09
						563.287	1.85279e-09
						567.483	1.84047e-09
						569.58	1.89949e-09
						571.678	1.85911e-09
						575.874	1.88374e-09
						577.972	1.90216e-09
						580.07	1.90637e-09
						582.168	1.89228e-09
						586.364	1.89761e-09
						588.462	1.88362e-09
						590.559	1.83936e-09
						592.657	1.89117e-09
						596.853	1.86687e-09
						598.951	1.89018e-09
						601.049	1.85345e-09
						603.147	1.89406e-09
						607.343	1.85811e-09
						609.441	1.94775e-09
						611.538	1.87897e-09
						615.734	1.87386e-09
						617.832	1.85423e-09
						619.93	1.81173e-09
						622.028	1.83348e-09
						626.224	1.90315e-09
						628.322	1.92213e-09
						630.42	1.89139e-09
						632.517	1.90027e-09
						636.713	1.86255e-09
						638.811	1.88507e-09
						640.909	1.86432e-09
						645.105	1.85877e-09
						647.203	1.86133e-09
						649.301	1.89427e-09
						651.399	1.86965e-09
						655.594	1.86888e-09
						657.692	1.85167e-09
						659.79	1.89151e-09
						661.888	1.91624e-09
						666.084	1.87175e-09
						668.182	1.92501e-09
						670.28	1.85911e-09
						674.476	1.85146e-09
						676.573	1.90826e-09
						678.671	1.91092e-09
						680.769	1.86377e-09
						684.965	1.9077e-09
						687.063	1.85246e-09
						689.161	1.8357e-09
						691.259	1.89516e-09
						695.455	1.87397e-09
						697.552	1.90382e-09
						699.65	1.88074e-09
						701.748	1.92622e-09
						705.944	1.88651e-09
						708.042	1.87164e-09
						710.14	1.91003e-09
						712.238	1.92933e-09
						716.434	1.8895e-09
						718.531	1.91946e-09
						720.629	1.9219e-09
						724.825	1.86932e-09
						726.923	1.87775e-09
						729.021	1.85844e-09
						731.119	1.89128e-09
						735.315	1.86954e-09
						737.413	1.91912e-09
						739.51	1.83803e-09
						741.608	1.8793e-09
						745.804	6.5759e-09
						747.902	1.18561e-08
						750	2.80831e-08
						754.196	1.99002e-08
						756.294	1.27313e-08
						758.392	8.00868e-09
						760.49	5.27958e-09
						764.685	3.84624e-09
						766.783	3.04971e-09
						768.881	2.65221e-09
						770.979	2.38008e-09
						775.175	2.19359e-09
						777.273	2.19049e-09
						779.371	2.15842e-09
						783.566	2.08864e-09
						785.664	2.04727e-09
						787.762	2.06845e-09
						789.86	2.05215e-09
						794.056	2.0699e-09
						796.154	2.05292e-09
						798.252	2.02485e-09
						800.35	2.0061e-09
						804.545	2.04748e-09
						806.643	1.96749e-09
						808.741	2.01209e-09
						812.937	1.94376e-09
						815.035	1.90903e-09
						817.133	2.02896e-09
						819.231	1.98757e-09
						823.427	2.01243e-09
						825.524	1.9493e-09
						827.622	1.94264e-09
						829.72	1.9493e-09
						833.916	1.95541e-09
						836.014	1.93366e-09
						838.112	1.9878e-09
						840.21	1.93432e-09
						844.406	1.88595e-09
						846.504	1.93222e-09
						848.601	1.95562e-09
						852.797	1.93687e-09
						854.895	1.96151e-09
						856.993	1.95763e-09
						859.091	1.92734e-09
						863.287	1.96006e-09
						865.385	1.92323e-09
						867.483	2.03073e-09
						869.58	1.95063e-09
						873.776	1.94353e-09
						875.874	1.94087e-09
						877.972	1.92878e-09
						882.168	1.88618e-09
						884.266	1.92534e-09
						886.364	1.91059e-09
						888.462	2.00111e-09
						892.657	1.9878e-09
						894.755	1.96073e-09
						896.853	1.91613e-09
						898.951	1.93211e-09

[truncated: 77 more sheets: Figure 4d, Figure 4e, Figure 4f, Figure 5a, Figure 5b, Figure 5c, Figure 6a, Figure 6b, Figure 6c, Figure 6e, Supplementary Figure 2a, Supplementary Figure 2b, Supplementary Figure 4, Supplementary Figure 7a, Supplementary Figure 7b, Supplementary Figure 7c, Supplementary Figure 7d, Supplementary Figure 8a, Supplementary Figure 8b, Supplementary Figure 8c …]
